# Supplementary material for: Upper tract urothelial carcinoma has a luminal-papillary T-cell depleted contexture and activated FGFR3 signaling
Source: Nat Commun. 2019 Jul 5;10:2977. doi: 10.1038/s41467-019-10873-y (PMC6611775; doi:10.1038/s41467-019-10873-y)
Supplement: Supplementary file 3 — Source Data [file 41467_2019_10873_MOESM3_ESM.xlsx]

## Sheet: Fig. 1a
Sample ID	TMB	Sex	Smoking Status	Grade	UCB History	T stage	SNVs
							ADCY2	ARID1A	ATM	CCND1	CDKN2A	CDKN2B	CREBBP	ERBB2	ERBB3	ERCC2	FGFR3	HRAS	KDM6A	KMT2A	KMT2B	KMT2C	KMT2D	KMT2E	KRAS	NPHS1	PIK3CA	RB1	RHOB	SH3KBP1	SPTB	STAG2	TP53	TSC1	ZFHX4
BCM-MDA 01	0.690476	F	Never	High	Yes	>=T2	0	0	0	0	0	0	0	0	0	0	0	0	0	0	0	0	0	0	0	0	0	0	0	0	0	0	70	0	0
BCM-MDA 05	3.57143	F	Never	High	No	<T2	0	0	100	0	0	0	0	0	0	0	30	0	0	0	0	70	100	0	0	0	0	0	0	0	0	0	0	0	30
BCM-MDA 09	1.07143	M	Former	High	Yes	>=T2	0	80	0	0	0	0	0	0	0	0	0	0	0	0	0	0	90	0	0	0	0	0	0	0	0	0	30	0	0
BCM-MDA 10	0.666667	M	Never	High	No	<T2	0	0	0	0	0	0	0	0	0	0	30	0	0	0	0	0	0	0	0	0	0	0	0	0	0	0	0	80	0
BCM-MDA 12	1.16667	F	Former	High	No	>=T2	0	0	0	0	0	0	0	0	0	0	30	0	0	0	0	0	0	0	0	0	0	0	0	0	0	0	0	100	0
BCM-MDA 14	1.97619	M	Never	High	No	<T2	0	0	0	0	0	0	0	0	0	0	0	0	0	30	0	0	0	0	0	0	0	0	0	0	0	0	0	0	0
BCM-MDA 16	1.02381	M	Former	High	No	<T2	0	0	70	0	0	0	0	0	0	0	30	0	70	0	0	0	0	0	0	0	30	0	0	0	0	0	0	0	0
BCM-MDA 17	1.61905	M	Former	High	No	>=T2	0	0	0	0	0	0	0	0	0	0	0	0	0	0	0	0	100	0	0	0	0	0	0	0	0	0	70	0	0
BCM-MDA 18	1.2619	M	Current	High	No	<T2	0	0	30	0	0	0	0	0	0	0	30	0	0	0	0	0	100	0	0	0	0	0	0	0	0	0	0	0	30
BCM-MDA 20	2.09524	F	Never	High	Yes	<T2	0	0	0	0	0	0	0	0	0	0	30	0	100	0	0	0	0	0	0	0	30	0	0	0	0	0	0	0	0
BCM-MDA 21	2.30952	M	Current	High	Yes	<T2	0	0	0	0	0	0	0	0	0	0	30	0	0	0	0	0	100	0	0	0	30	0	30	0	0	100	0	0	0
BCM-MDA 22	1.38095	M	Current	High	No	>=T2	0	0	0	0	0	0	0	0	0	0	0	0	0	0	0	0	100	0	0	0	0	0	0	0	0	0	30	0	0
BCM-MDA 24	1.71429	M	Current	High	No	>=T2	0	0	0	0	0	0	0	0	0	0	0	0	0	0	0	0	100	0	0	0	0	0	0	0	0	0	30	0	0
BCM-MDA 29	6.33333	M	Never	High	No	>=T2	30	0	0	0	0	0	0	0	30	30	0	0	0	0	0	0	0	0	0	0	30	0	0	0	30	0	0	0	0
BCM-MDA 30	4.28571	M	Never	High	No	>=T2	100	0	30	0	0	0	30	0	30	30	30	0	70	0	0	0	0	30	0	0	0	30	0	0	30	0	0	0	0
WCM UTUC 1099	9.17067	F	Former	High	No	>=T2	0	0	0	0	0	0	0	0	100	0	0	0	0	0	0	0	0	30	30	0	30	0	0	0	0	0	30	0	30
WCM UTUC 1399	4.59886	M	Former	High	No	>=T2	0	0	0	0	0	0	0	0	0	0	0	0	0	0	0	0	0	0	0	0	0	0	0	0	0	0	0	0	0
WCM UTUC 21	10.7938	F	Never	High	No	<T2	0	0	0	0	0	0	0	0	0	0	30	0	0	30	0	0	0	0	0	0	30	0	0	0	0	0	30	0	0
WCM UTUC 23	3.00279	M	Former	High	No	>=T2	0	0	0	0	0	0	0	0	0	0	0	0	0	0	0	0	0	0	0	0	0	0	0	0	0	0	30	0	0
WCM UTUC 25	0.108208	F	Former	High	Yes	>=T2	0	0	0	0	0	0	0	0	0	0	0	0	0	0	0	0	0	0	0	0	0	0	0	0	0	0	0	0	0
WCM UTUC 576	5.16696	M	Former	High	Yes	>=T2	0	0	0	0	0	0	0	30	0	0	0	0	0	0	0	0	0	0	0	0	0	0	0	0	0	0	0	0	0
WCM UTUC 60	0.973876	M	Former	High	No	<T2	0	0	0	0	0	0	0	0	0	0	0	30	0	0	0	0	0	0	0	0	0	0	0	0	0	0	30	0	0
WCM UTUC 72	3.02984	F	Current	High	Yes	>=T2	0	80	30	0	0	0	0	0	0	0	0	0	0	0	0	0	0	0	0	0	0	0	0	0	0	0	0	0	0
WCM UTUC 73	2.19122	M	Unknown	High	Yes	>=T2	0	0	0	0	30	0	0	0	0	0	30	0	0	0	0	90	100	0	0	0	0	0	0	0	0	0	0	0	0
WCM UTUC 75	0.405782	F	Former	High	No	>=T2	0	0	0	0	0	0	0	0	0	0	0	0	0	0	0	0	0	0	0	0	0	0	0	0	0	0	0	0	0
WCM UTUC 761	0.919772	M	Former	High	Yes	<T2	0	0	0	0	0	0	0	0	0	0	0	0	90	0	0	0	100	0	0	0	0	0	0	0	0	0	30	0	0
WCM UTUC 764	1.62313	M	Former	High	Yes	>=T2	0	0	0	0	0	0	0	0	0	0	0	0	0	0	0	0	0	0	0	0	0	0	0	0	0	0	0	0	0
WCM UTUC 77	0.784511	M	Never	High	Yes	<T2	0	0	0	0	0	0	0	0	0	0	0	0	0	0	0	0	0	0	30	0	0	0	0	0	0	100	0	0	0
WCM UTUC 784	5.59979	M	Former	High	No	>=T2	0	30	0	0	0	0	0	0	0	0	0	0	0	0	0	0	100	0	0	0	0	0	0	0	0	0	0	0	0
WCM UTUC 805	3.62498	M	Former	High	Yes	>=T2	0	30	0	0	0	0	0	0	0	0	0	0	0	0	0	0	0	0	0	0	0	0	0	0	0	0	0	0	30
WCM UTUC 84	2.89458	M	Never	High	Yes	<T2	0	0	0	0	0	0	0	0	0	0	0	0	0	0	0	0	0	0	0	0	0	0	0	0	0	0	0	0	0
WCM UTUC 87	1.08208	M	Former	High	Yes	>=T2	0	0	0	0	0	0	0	0	0	0	0	0	0	0	0	0	0	0	0	0	0	0	0	0	0	0	0	0	0
WCM UTUC 885	2.75932	M	Former	High	No	>=T2	0	0	0	0	0	0	30	0	0	0	0	0	0	0	0	0	0	0	0	0	0	0	0	0	0	0	30	0	0
WCM UTUC 89	0.703355	M	Former	High	Yes	<T2	0	0	0	0	0	0	0	0	0	0	30	0	0	0	0	0	100	0	0	0	0	0	0	0	0	80	0	0	0
WCM UTUC 90	1.51492	M	Former	High	No	<T2	0	0	0	0	0	0	0	0	0	0	0	0	0	0	0	100	0	0	0	0	0	0	0	0	0	0	0	0	0
WCM UTUC 91	9.49529	F	Never	High	No	>=T2	0	0	30	0	0	0	0	0	0	0	0	0	0	0	0	0	30	0	0	0	30	0	0	0	0	0	0	0	0
WCM UTUC 92	5.92441	F	Never	High	No	>=T2	0	0	70	0	0	0	0	30	0	0	0	0	0	100	0	0	80	0	0	0	30	100	0	0	0	0	100	0	0
SNV Types
Nonsense_Mutation	100
Frame_Shift_Ins	90
Frame_Shift_Del	80
Splice_Site	70
Nonstop_Mutation	60
In_Frame_Ins	50
In_Frame_Del	40
Missense_Mutation	30
Start_Codon_Del	20
Start_Codon_SNP	10

## Sheet: Fig. 1b
Genes	WCM		TCGA		BCM-MDA
	Mut	WT	Mut	WT	Mut	WT
ARID1A	3	19	32	92	1	14
CDKN1A	4	18	13	111	1	14
CDKN2A	1	21	6	118	0	15
ELF3	1	21	8	116	0	15
ERCC2	0	22	15	109	2	13
FBXW7	1	21	12	112	1	14
FGFR3	3	19	17	107	8	7
HRAS	1	21	6	118	0	15
KDM6A	1	21	26	98	3	12
KLF5	1	21	8	116	0	15
KMT2D	6	16	33	91	7	8
PIK3CA	4	18	26	98	4	11
RB1	1	21	15	109	1	14
RHOB	0	22	7	117	1	14
RXRA	3	19	10	114	0	15
STAG2	2	20	13	111	1	14
TP53	7	15	61	63	5	10
TSC1	0	22	8	116	2	13

## Sheet: Fig. 1c
SIGNATURES	UTUC_Sig.1	UTUC_Sig.2	UTUC_Sig.3	TCGA_UCB_Sig.1	TCGA_UCB_Sig.2	TCGA_UCB_Sig.3	TCGA_UCB_Sig.4	COSMIC_Sig.1	COSMIC_Sig.2	COSMIC_Sig.3	COSMIC_Sig.4	COSMIC_Sig.5	COSMIC_Sig.6	COSMIC_Sig.7	COSMIC_Sig.8	COSMIC_Sig.9	COSMIC_Sig.10	COSMIC_Sig.11	COSMIC_Sig.12	COSMIC_Sig.13	COSMIC_Sig.14	COSMIC_Sig.15	COSMIC_Sig.16	COSMIC_Sig.17	COSMIC_Sig.18	COSMIC_Sig.19	COSMIC_Sig.20	COSMIC_Sig.21	COSMIC_Sig.22	COSMIC_Sig.23	COSMIC_Sig.24	COSMIC_Sig.25	COSMIC_Sig.26	COSMIC_Sig.27	COSMIC_Sig.28	COSMIC_Sig.29	COSMIC_Sig.30
UTUC_Sig.1	1	0.286304	0.658732	0.607205	0.385139	0.047303	0.924859	0.392477	0.847932	0.402003	0.228468	0.475282	0.31575	0.702795	0.308009	0.327483	0.311793	0.442852	0.303321	0.265752	0.292461	0.256688	0.415426	0.260066	0.164185	0.40934	0.302484	0.207351	0.12258	0.255342	0.251276	0.375592	0.288172	0.106058	0.22615	0.224729	0.711802
UTUC_Sig.2	0.286304	1	0.210206	0.145689	0.827027	0.276895	0.15697	0.72306	0.0880707	0.421803	0.652574	0.489798	0.685216	0.158689	0.620109	0.315339	0.319247	0.164983	0.228337	0.0468106	0.5972	0.457677	0.329241	0.0889384	0.61187	0.362846	0.488877	0.212084	0.072002	0.174249	0.643941	0.387039	0.266406	0.0845352	0.0436525	0.811978	0.261227
UTUC_Sig.3	0.658732	0.210206	1	0.992325	0.233494	0.0409648	0.642374	0.260809	0.71895	0.433121	0.181835	0.292859	0.188318	0.466825	0.215707	0.164414	0.238157	0.294255	0.144328	0.875301	0.192009	0.15733	0.294993	0.0935537	0.178462	0.25654	0.165024	0.0970181	0.0274472	0.139695	0.233784	0.282913	0.164552	0.0726563	0.0415654	0.17119	0.43849
TCGA_UCB_Sig.1	0.607205	0.145689	0.992325	1	0.153394	0.019876	0.598161	0.190678	0.692351	0.393156	0.14035	0.222483	0.115954	0.398912	0.170418	0.126886	0.208703	0.221904	0.10153	0.909953	0.123616	0.0991214	0.248172	0.0759092	0.146799	0.192171	0.104523	0.0537181	0.0164483	0.0889803	0.195897	0.240727	0.119572	0.0551971	0.0300957	0.126272	0.363312
TCGA_UCB_Sig.2	0.385139	0.827027	0.233494	0.153394	1	0.149631	0.139052	0.804387	0.0827175	0.645594	0.604556	0.800734	0.770344	0.262723	0.672835	0.520991	0.275938	0.383869	0.518452	0.0676379	0.626436	0.597235	0.610341	0.238414	0.445763	0.623998	0.600752	0.429802	0.198096	0.421658	0.498111	0.601296	0.534322	0.143093	0.193326	0.634488	0.502241
TCGA_UCB_Sig.3	0.047303	0.276895	0.0409648	0.019876	0.149631	1	0.00995819	0.0865076	0.00744913	0.180442	0.361693	0.142855	0.168081	0.0282478	0.240026	0.088302	0.0576695	0.0435376	0.0999912	0.0114881	0.172984	0.0915537	0.130622	0.0139077	0.335295	0.115953	0.258274	0.0407852	0.0231818	0.0493394	0.354227	0.123839	0.0596885	0.0209998	0.0139282	0.30653	0.0497747
TCGA_UCB_Sig.4	0.924859	0.15697	0.642374	0.598161	0.139052	0.00995819	1	0.234777	0.919083	0.171734	0.0819794	0.237833	0.138402	0.719915	0.125968	0.110959	0.284663	0.393864	0.1433	0.234571	0.152864	0.103348	0.22099	0.11492	0.10765	0.238466	0.160203	0.096493	0.0180873	0.141214	0.166525	0.180759	0.137434	0.0694162	0.0470533	0.127097	0.611593
COSMIC_Sig.1	0.392477	0.72306	0.260809	0.190678	0.804387	0.0865076	0.234777	1	0.140609	0.273387	0.230954	0.487567	0.841229	0.258265	0.377953	0.295119	0.316939	0.271763	0.235203	0.0564436	0.569362	0.564165	0.273939	0.131875	0.224334	0.485096	0.459707	0.296229	0.0692877	0.274784	0.207238	0.38153	0.343393	0.0893945	0.0803349	0.379112	0.413293
COSMIC_Sig.2	0.847932	0.0880707	0.71895	0.692351	0.0827175	0.00744913	0.919083	0.140609	1	0.199077	0.0844461	0.199546	0.0756691	0.547583	0.13232	0.100763	0.141607	0.333353	0.123236	0.396067	0.12628	0.0783182	0.227532	0.0960049	0.10631	0.219002	0.107343	0.0551044	0.0142887	0.119403	0.170014	0.170564	0.10169	0.0674661	0.0387121	0.115582	0.554527
COSMIC_Sig.3	0.402003	0.421803	0.433121	0.393156	0.645594	0.180442	0.171734	0.273387	0.199077	1	0.683997	0.820812	0.300139	0.244001	0.798987	0.610314	0.221625	0.306227	0.542086	0.376117	0.39433	0.277675	0.730398	0.277928	0.457547	0.475621	0.460601	0.303836	0.293712	0.27964	0.534682	0.688984	0.442047	0.196089	0.28794	0.537647	0.423466
COSMIC_Sig.4	0.228468	0.652574	0.181835	0.14035	0.604556	0.361693	0.0819794	0.230954	0.0844461	0.683997	1	0.583275	0.284417	0.153057	0.804611	0.387567	0.265095	0.204401	0.33764	0.109157	0.451842	0.228148	0.500691	0.100188	0.735989	0.375532	0.459655	0.150063	0.320945	0.217451	0.827399	0.571885	0.231143	0.153681	0.0730055	0.817904	0.272475
COSMIC_Sig.5	0.475282	0.489798	0.292859	0.222483	0.800734	0.142855	0.237833	0.487567	0.199546	0.820812	0.583275	1	0.513856	0.36206	0.743298	0.725649	0.288388	0.45369	0.790125	0.135674	0.51695	0.460728	0.903714	0.326541	0.419594	0.649806	0.637792	0.540363	0.284158	0.441006	0.451035	0.740605	0.721955	0.2028	0.306058	0.520471	0.585592
COSMIC_Sig.6	0.31575	0.685216	0.188318	0.115954	0.770344	0.168081	0.138402	0.841229	0.0756691	0.300139	0.284417	0.513856	1	0.163672	0.347911	0.291464	0.223549	0.315425	0.278401	0.0262415	0.793442	0.826657	0.279107	0.138148	0.207499	0.560528	0.698571	0.322134	0.0549552	0.402177	0.256978	0.358044	0.399969	0.0876249	0.108094	0.361309	0.429016
COSMIC_Sig.7	0.702795	0.158689	0.466825	0.398912	0.262723	0.0282478	0.719915	0.258265	0.547583	0.244001	0.153057	0.36206	0.163672	1	0.145409	0.151373	0.230647	0.764028	0.177946	0.129333	0.229531	0.150902	0.259555	0.127215	0.103896	0.50722	0.195218	0.11249	0.03627	0.471334	0.134365	0.196577	0.144227	0.0688614	0.0466284	0.0991893	0.761505
COSMIC_Sig.8	0.308009	0.620109	0.215707	0.170418	0.672835	0.240026	0.125968	0.377953	0.13232	0.798987	0.804611	0.743298	0.347911	0.145409	1	0.596834	0.348872	0.193976	0.46185	0.124297	0.487293	0.285492	0.656977	0.202553	0.671525	0.412086	0.447405	0.25272	0.375618	0.170456	0.610987	0.726071	0.374032	0.232488	0.186124	0.745112	0.294944
COSMIC_Sig.9	0.327483	0.315339	0.164414	0.126886	0.520991	0.088302	0.110959	0.295119	0.100763	0.610314	0.387567	0.725649	0.291464	0.151373	0.596834	1	0.358002	0.177992	0.563482	0.0905906	0.309488	0.263171	0.708828	0.579616	0.361209	0.329089	0.368968	0.345866	0.203253	0.164188	0.296742	0.555846	0.484718	0.157686	0.645687	0.38259	0.300387
COSMIC_Sig.10	0.311793	0.319247	0.238157	0.208703	0.275938	0.0576695	0.284663	0.316939	0.141607	0.221625	0.265095	0.288388	0.223549	0.230647	0.348872	0.358002	1	0.109972	0.110786	0.0630143	0.32321	0.18231	0.213806	0.143444	0.488459	0.152539	0.197011	0.106105	0.0235345	0.0664293	0.208102	0.278873	0.133162	0.0434402	0.187621	0.298945	0.132528
COSMIC_Sig.11	0.442852	0.164983	0.294255	0.221904	0.383869	0.0435376	0.393864	0.271763	0.333353	0.306227	0.204401	0.45369	0.315425	0.764028	0.193976	0.177992	0.109972	1	0.199316	0.0694964	0.413569	0.360741	0.286451	0.0968333	0.0879308	0.741045	0.357107	0.160184	0.0386392	0.832294	0.140791	0.226818	0.185181	0.0816135	0.0394591	0.116289	0.814303
COSMIC_Sig.12	0.303321	0.228337	0.144328	0.10153	0.518452	0.0999912	0.1433	0.235203	0.123236	0.542086	0.33764	0.790125	0.278401	0.177946	0.46185	0.563482	0.110786	0.199316	1	0.0585821	0.239345	0.276578	0.818701	0.253768	0.195488	0.375805	0.521327	0.776174	0.139542	0.203499	0.23196	0.539847	0.912303	0.100747	0.237553	0.301547	0.303225
COSMIC_Sig.13	0.265752	0.0468106	0.875301	0.909953	0.0676379	0.0114881	0.234571	0.0564436	0.396067	0.376117	0.109157	0.135674	0.0262415	0.129333	0.124297	0.0905906	0.0630143	0.0694964	0.0585821	1	0.0436751	0.0403929	0.184239	0.0316608	0.100593	0.0946011	0.034827	0.0186845	0.00930239	0.0302278	0.143458	0.185464	0.0763486	0.0320008	0.0163616	0.0668224	0.139776
COSMIC_Sig.14	0.292461	0.5972	0.192009	0.123616	0.626436	0.172984	0.152864	0.569362	0.12628	0.39433	0.451842	0.51695	0.793442	0.229531	0.487293	0.309488	0.32321	0.413569	0.239345	0.0436751	1	0.744852	0.30202	0.111684	0.410196	0.559692	0.707727	0.245635	0.0476941	0.430098	0.401813	0.362803	0.327897	0.0882445	0.0736793	0.491394	0.457389
COSMIC_Sig.15	0.256688	0.457677	0.15733	0.0991214	0.597235	0.0915537	0.103348	0.564165	0.0783182	0.277675	0.228148	0.460728	0.826657	0.150902	0.285492	0.263171	0.18231	0.360741	0.276578	0.0403929	0.744852	1	0.270021	0.103785	0.196288	0.547405	0.473987	0.336912	0.0568153	0.475239	0.280694	0.291565	0.397039	0.0929766	0.0790704	0.288988	0.398083
COSMIC_Sig.16	0.415426	0.329241	0.294993	0.248172	0.610341	0.130622	0.22099	0.273939	0.227532	0.730398	0.500691	0.903714	0.279107	0.259555	0.656977	0.708828	0.213806	0.286451	0.818701	0.184239	0.30202	0.270021	1	0.35098	0.336971	0.473717	0.494671	0.483674	0.259628	0.264179	0.377567	0.657413	0.723059	0.156803	0.330688	0.426291	0.402617
COSMIC_Sig.17	0.260066	0.0889384	0.0935537	0.0759092	0.238414	0.0139077	0.11492	0.131875	0.0960049	0.277928	0.100188	0.326541	0.138148	0.127215	0.202553	0.579616	0.143444	0.0968333	0.253768	0.0316608	0.111684	0.103785	0.35098	1	0.0755389	0.126664	0.156391	0.125506	0.0647146	0.0622912	0.0713201	0.23693	0.202011	0.032876	0.622195	0.0942269	0.185315
COSMIC_Sig.18	0.164185	0.61187	0.178462	0.146799	0.445763	0.335295	0.10765	0.224334	0.10631	0.457547	0.735989	0.419594	0.207499	0.103896	0.671525	0.361209	0.488459	0.0879308	0.195488	0.100593	0.410196	0.196288	0.336971	0.0755389	1	0.199559	0.274693	0.0787552	0.0761089	0.0689388	0.700831	0.374691	0.12814	0.0830644	0.0493095	0.812203	0.159133
COSMIC_Sig.19	0.40934	0.362846	0.25654	0.192171	0.623998	0.115953	0.238466	0.485096	0.219002	0.475621	0.375532	0.649806	0.560528	0.50722	0.412086	0.329089	0.152539	0.741045	0.375805	0.0946011	0.559692	0.547405	0.473717	0.126664	0.199559	1	0.55062	0.271256	0.100419	0.890513	0.267862	0.399219	0.337126	0.124636	0.0762387	0.277683	0.693139
COSMIC_Sig.20	0.302484	0.488877	0.165024	0.104523	0.600752	0.258274	0.160203	0.459707	0.107343	0.460601	0.459655	0.637792	0.698571	0.195218	0.447405	0.368968	0.197011	0.357107	0.521327	0.034827	0.707727	0.473987	0.494671	0.156391	0.274693	0.55062	1	0.362332	0.0725434	0.422022	0.304032	0.435491	0.525933	0.0883109	0.14094	0.393084	0.438625
COSMIC_Sig.21	0.207351	0.212084	0.0970181	0.0537181	0.429802	0.0407852	0.096493	0.296229	0.0551044	0.303836	0.150063	0.540363	0.322134	0.11249	0.25272	0.345866	0.106105	0.160184	0.776174	0.0186845	0.245635	0.336912	0.483674	0.125506	0.0787552	0.271256	0.362332	1	0.075415	0.174526	0.106835	0.386606	0.885636	0.066076	0.113344	0.187356	0.2241
COSMIC_Sig.22	0.12258	0.072002	0.0274472	0.0164483	0.198096	0.0231818	0.0180873	0.0692877	0.0142887	0.293712	0.320945	0.284158	0.0549552	0.03627	0.375618	0.203253	0.0235345	0.0386392	0.139542	0.00930239	0.0476941	0.0568153	0.259628	0.0647146	0.0761089	0.100419	0.0725434	0.075415	1	0.0401906	0.101653	0.725637	0.0983664	0.424777	0.074814	0.0784264	0.125589
COSMIC_Sig.23	0.255342	0.174249	0.139695	0.0889803	0.421658	0.0493394	0.141214	0.274784	0.119403	0.27964	0.217451	0.441006	0.402177	0.471334	0.170456	0.164188	0.0664293	0.832294	0.203499	0.0302278	0.430098	0.475239	0.264179	0.0622912	0.0689388	0.890513	0.422022	0.174526	0.0401906	1	0.135358	0.212412	0.176118	0.0821175	0.0270382	0.102429	0.672677
COSMIC_Sig.24	0.251276	0.643941	0.233784	0.195897	0.498111	0.354227	0.166525	0.207238	0.170014	0.534682	0.827399	0.451035	0.256978	0.134365	0.610987	0.296742	0.208102	0.140791	0.23196	0.143458	0.401813	0.280694	0.377567	0.0713201	0.700831	0.267862	0.304032	0.106835	0.101653	0.135358	1	0.348731	0.152443	0.104077	0.0427655	0.849934	0.250215
COSMIC_Sig.25	0.375592	0.387039	0.282913	0.240727	0.601296	0.123839	0.180759	0.38153	0.170564	0.688984	0.571885	0.740605	0.358044	0.196577	0.726071	0.555846	0.278873	0.226818	0.539847	0.185464	0.362803	0.291565	0.657413	0.23693	0.374691	0.399219	0.435491	0.386606	0.725637	0.212412	0.348731	1	0.491364	0.398478	0.215703	0.4167	0.392094
COSMIC_Sig.26	0.288172	0.266406	0.164552	0.119572	0.534322	0.0596885	0.137434	0.343393	0.10169	0.442047	0.231143	0.721955	0.399969	0.144227	0.374032	0.484718	0.133162	0.185181	0.912303	0.0763486	0.327897	0.397039	0.723059	0.202011	0.12814	0.337126	0.525933	0.885636	0.0983664	0.176118	0.152443	0.491364	1	0.0942785	0.190949	0.252488	0.261008
COSMIC_Sig.27	0.106058	0.0845352	0.0726563	0.0551971	0.143093	0.0209998	0.0694162	0.0893945	0.0674661	0.196089	0.153681	0.2028	0.0876249	0.0688614	0.232488	0.157686	0.0434402	0.0816135	0.100747	0.0320008	0.0882445	0.0929766	0.156803	0.032876	0.0830644	0.124636	0.0883109	0.066076	0.424777	0.0821175	0.104077	0.398478	0.0942785	1	0.0288572	0.0991615	0.158065
COSMIC_Sig.28	0.22615	0.0436525	0.0415654	0.0300957	0.193326	0.0139282	0.0470533	0.0803349	0.0387121	0.28794	0.0730055	0.306058	0.108094	0.0466284	0.186124	0.645687	0.187621	0.0394591	0.237553	0.0163616	0.0736793	0.0790704	0.330688	0.622195	0.0493095	0.0762387	0.14094	0.113344	0.074814	0.0270382	0.0427655	0.215703	0.190949	0.0288572	1	0.075714	0.111885
COSMIC_Sig.29	0.224729	0.811978	0.17119	0.126272	0.634488	0.30653	0.127097	0.379112	0.115582	0.537647	0.817904	0.520471	0.361309	0.0991893	0.745112	0.38259	0.298945	0.116289	0.301547	0.0668224	0.491394	0.288988	0.426291	0.0942269	0.812203	0.277683	0.393084	0.187356	0.0784264	0.102429	0.849934	0.4167	0.252488	0.0991615	0.075714	1	0.218528
COSMIC_Sig.30	0.711802	0.261227	0.43849	0.363312	0.502241	0.0497747	0.611593	0.413293	0.554527	0.423466	0.272475	0.585592	0.429016	0.761505	0.294944	0.300387	0.132528	0.814303	0.303225	0.139776	0.457389	0.398083	0.402617	0.185315	0.159133	0.693139	0.438625	0.2241	0.125589	0.672677	0.250215	0.392094	0.261008	0.158065	0.111885	0.218528	1

## Sheet: Fig. 1d
UC Location	Source	Sample ID	CAAA	CAAC	CAAG	CAAT	CACA	CACC	CACG	CACT	CAGA	CAGC	CAGG	CAGT	CATA	CATC	CATG	CATT	CGAA	CGAC	CGAG	CGAT	CGCA	CGCC	CGCG	CGCT	CGGA	CGGC	CGGG	CGGT	CGTA	CGTC	CGTG	CGTT	CTAA	CTAC	CTAG	CTAT	CTCA	CTCC	CTCG	CTCT	CTGA	CTGC	CTGG	CTGT	CTTA	CTTC	CTTG
UTUC	BCA-MDA	BCA-MDA 01	0	0	0	0	0	0	0	1	0	0	0	0	1	0	0	0	0	0	0	0	0	0	0	0	0	1	0	0	2	1	0	4	1	1	1	0	0	0	1	0	2	1	3	0	2	3	1
UTUC	BCA-MDA	BCA-MDA 05	0	1	1	0	1	0	1	1	0	1	0	0	5	1	1	0	1	0	0	1	0	0	0	2	0	0	0	0	13	13	3	26	0	2	2	2	1	1	4	3	0	2	0	0	19	11	5
UTUC	BCA-MDA	BCA-MDA 09	0	0	0	1	1	1	1	0	0	0	0	1	2	1	1	1	0	0	0	0	0	0	1	3	0	0	0	0	0	1	1	2	0	1	0	0	2	1	3	1	2	3	2	1	1	1	0
UTUC	BCA-MDA	BCA-MDA 10	0	0	0	0	0	0	0	0	0	0	0	1	0	1	0	0	0	0	0	1	0	0	0	0	0	0	0	0	0	3	0	2	0	0	0	2	0	0	5	0	1	0	1	0	0	1	1
UTUC	BCA-MDA	BCA-MDA 12	0	0	0	0	0	0	1	1	0	0	1	0	1	0	1	0	0	0	0	0	0	0	0	0	0	0	0	0	3	4	0	4	1	2	0	1	0	0	1	0	0	0	1	0	6	4	1
UTUC	BCA-MDA	BCA-MDA 14	0	1	0	1	0	0	0	0	0	0	1	2	3	1	0	3	0	0	0	2	0	0	0	0	0	0	0	2	6	5	0	4	0	1	1	0	2	4	3	2	1	1	1	0	8	6	7
UTUC	BCA-MDA	BCA-MDA 16	0	1	0	1	0	0	0	0	1	0	1	1	1	1	0	1	0	0	0	0	0	0	0	0	0	0	0	1	3	4	0	8	0	0	2	1	0	0	1	0	0	0	1	0	6	2	2
UTUC	BCA-MDA	BCA-MDA 17	0	1	1	0	0	0	0	1	1	1	1	0	1	1	0	1	1	0	1	1	1	0	0	0	0	0	0	2	2	1	3	6	0	1	2	1	2	2	1	1	0	4	1	2	5	2	2
UTUC	BCA-MDA	BCA-MDA 18	0	1	0	0	1	1	1	0	0	1	0	0	2	2	0	1	0	0	0	0	0	1	0	0	0	0	0	0	6	1	0	10	0	0	1	0	0	0	2	0	0	1	1	1	5	3	1
UTUC	BCA-MDA	BCA-MDA 20	0	0	0	0	0	0	0	1	0	0	0	0	1	2	0	1	0	0	0	0	0	0	0	0	0	0	0	0	13	7	0	22	1	0	1	0	2	1	2	0	1	0	3	0	12	5	3
UTUC	BCA-MDA	BCA-MDA 21	0	1	0	0	0	1	1	0	0	0	0	0	0	1	1	2	0	0	0	0	0	0	0	0	0	0	0	0	13	9	0	14	0	0	1	0	0	0	2	0	3	2	1	0	15	9	6
UTUC	BCA-MDA	BCA-MDA 22	0	2	1	0	1	0	0	0	2	0	1	0	1	2	0	2	0	0	1	1	0	0	1	1	0	1	0	0	4	1	0	4	0	2	2	0	2	2	1	0	0	0	3	0	4	1	3
UTUC	BCA-MDA	BCA-MDA 24	0	2	0	0	0	0	0	0	0	0	0	0	3	1	0	1	0	0	0	0	0	0	1	1	0	0	0	0	7	4	0	8	1	3	3	0	1	1	4	2	2	0	1	1	6	4	2
UTUC	BCA-MDA	BCA-MDA 29	0	2	0	1	1	5	0	1	0	1	0	1	2	3	0	1	2	0	2	0	5	1	2	0	2	0	0	2	9	6	3	14	4	1	2	1	3	2	4	11	3	0	4	2	47	18	18
UTUC	BCA-MDA	BCA-MDA 30	3	1	0	2	1	1	1	4	0	2	0	1	0	2	0	1	1	2	2	2	3	3	2	1	0	0	0	0	0	2	3	3	4	3	2	1	5	2	4	2	2	4	3	1	16	11	4
UTUC	WCM	WCM UTUC 1099	0	0	0	1	0	1	0	0	1	1	0	4	11	10	4	8	0	1	0	1	1	1	0	1	1	0	0	2	40	15	6	62	0	3	0	1	1	2	4	0	3	0	0	0	57	25	26
UTUC	WCM	WCM UTUC 1399	6	4	3	5	8	9	3	13	11	14	6	9	3	6	2	5	0	0	0	0	0	1	1	1	0	0	0	0	0	2	0	0	0	0	9	0	0	2	14	1	1	1	10	0	2	0	5
UTUC	WCM	WCM UTUC 21	0	2	0	0	1	3	1	1	1	0	4	3	1	3	1	3	4	4	0	2	1	0	1	3	2	2	0	1	18	6	14	22	4	2	7	2	7	1	4	4	4	2	7	2	66	20	45
UTUC	WCM	WCM UTUC 23	0	0	0	1	0	1	0	2	0	0	0	2	1	1	3	2	0	0	0	0	0	0	0	1	0	0	0	0	22	2	2	22	1	2	4	0	1	0	3	0	2	0	1	2	5	3	7
UTUC	WCM	WCM UTUC 25	0	0	0	0	1	0	1	0	0	0	0	0	0	0	0	0	0	0	0	0	0	0	0	0	0	0	0	0	0	1	0	0	0	0	0	0	0	0	0	0	0	0	0	0	1	0	0
UTUC	WCM	WCM UTUC 576	14	5	4	6	6	2	2	3	8	7	1	8	7	7	1	6	0	0	1	0	1	0	0	0	1	1	0	0	9	1	2	5	0	1	9	0	2	2	13	0	1	2	6	0	12	6	10
UTUC	WCM	WCM UTUC 60	4	1	0	0	1	2	0	2	0	4	0	2	0	0	0	0	0	1	0	0	0	0	0	0	0	0	0	0	0	1	0	0	0	0	3	1	0	1	1	0	0	0	4	1	0	1	3
UTUC	WCM	WCM UTUC 72	1	0	0	0	0	0	1	2	0	1	0	1	2	1	0	1	1	1	1	1	0	0	0	2	0	0	0	0	17	2	2	15	1	0	2	0	2	1	3	1	4	0	5	0	12	5	6
UTUC	WCM	WCM UTUC 73	1	1	0	0	0	0	0	2	1	0	1	0	0	0	2	0	0	0	0	0	0	0	0	0	0	0	0	0	2	3	1	11	1	1	5	0	2	0	4	0	3	1	5	1	5	5	7
UTUC	WCM	WCM UTUC 75	0	1	0	1	0	0	0	0	1	1	0	0	0	0	0	0	0	0	0	0	0	0	0	0	0	1	0	0	0	0	0	1	1	0	0	0	0	1	0	0	0	1	0	0	0	0	1
UTUC	WCM	WCM UTUC 761	1	0	0	1	1	0	0	0	0	1	0	1	0	0	0	0	0	1	0	0	0	0	1	0	0	0	0	0	0	0	0	0	0	1	3	0	1	0	8	0	0	0	1	0	0	0	6
UTUC	WCM	WCM UTUC 764	0	1	0	1	0	0	0	2	1	0	0	0	1	3	1	0	0	1	0	0	0	0	1	0	0	0	0	0	6	1	0	7	1	0	3	0	1	0	3	1	1	0	1	0	6	2	4
UTUC	WCM	WCM UTUC 77	0	1	0	0	0	0	0	0	0	0	0	0	0	0	0	1	0	0	0	0	1	0	1	0	0	0	0	0	0	0	0	0	0	1	3	0	0	0	3	0	0	0	2	0	2	0	2
UTUC	WCM	WCM UTUC 784	4	2	0	0	2	3	0	0	0	0	0	1	2	6	2	5	0	0	0	2	1	0	2	2	1	1	0	1	22	9	3	34	1	1	1	0	2	0	8	2	2	3	7	2	20	4	15
UTUC	WCM	WCM UTUC 805	1	0	2	0	2	1	2	0	2	0	1	0	4	4	1	1	1	0	0	0	1	0	0	2	0	0	0	0	13	3	5	20	0	0	1	0	0	2	3	2	0	5	5	1	19	4	7
UTUC	WCM	WCM UTUC 84	0	1	1	1	0	0	0	0	0	0	1	1	3	4	1	1	2	0	0	0	1	0	0	0	0	1	0	0	11	2	2	21	1	0	4	0	3	0	5	0	1	0	1	1	11	3	4
UTUC	WCM	WCM UTUC 87	0	0	0	0	0	0	0	0	0	0	0	0	0	0	0	3	0	0	0	0	0	0	0	0	0	0	0	0	0	0	0	3	1	0	3	0	2	0	2	1	0	0	1	0	6	3	3
UTUC	WCM	WCM UTUC 885	0	1	1	2	0	1	1	0	0	1	0	0	3	1	0	4	0	0	0	1	0	1	0	3	0	0	0	3	13	4	2	17	2	0	0	1	2	2	0	0	1	3	1	1	7	3	1
UTUC	WCM	WCM UTUC 89	0	0	0	0	0	0	0	0	0	0	0	1	0	0	0	0	0	0	0	0	0	0	1	0	0	0	0	0	1	1	0	2	0	0	0	0	2	1	3	0	0	0	1	0	5	2	1
UTUC	WCM	WCM UTUC 90	0	0	1	0	0	0	0	0	0	0	0	1	0	1	1	2	1	0	0	0	0	0	0	0	0	0	0	1	10	3	0	5	0	0	2	0	2	0	0	1	0	0	2	0	5	3	1
UTUC	WCM	WCM UTUC 91	0	1	0	2	1	0	1	1	1	2	0	0	5	6	1	2	1	1	0	0	1	1	4	1	0	0	1	2	13	4	6	30	3	1	4	2	7	3	7	4	4	3	12	1	83	28	32
UTUC	WCM	WCM UTUC 92	1	0	0	0	1	0	1	0	1	0	0	1	10	1	1	6	0	0	0	0	1	0	0	2	0	0	0	0	29	12	4	30	1	0	4	0	1	1	5	1	1	0	2	3	43	13	19
UCB	TCGA	TCGA-BL-A0C8-01A-11D-A271	1	0	2	0	0	1	0	0	0	1	0	0	3	1	0	1	0	0	0	0	0	0	0	0	1	0	3	1	3	6	0	12	0	1	3	0	3	2	4	0	0	0	6	4	9	3	7
UCB	TCGA	TCGA-BL-A13I-01A-11D-A13W	1	1	0	0	1	0	0	1	0	0	1	0	0	0	0	1	1	0	0	0	0	0	1	2	0	0	0	0	10	1	1	12	1	2	2	0	1	1	2	0	1	2	1	1	6	3	3
UCB	TCGA	TCGA-BL-A13I-01A-11D-A271	1	1	0	0	0	0	0	1	0	0	1	0	1	0	0	0	0	0	0	0	0	0	1	2	0	0	0	0	8	3	0	11	1	2	3	0	3	1	3	0	1	2	1	1	5	3	4
UCB	TCGA	TCGA-BL-A13J-01A-11D-A10S	0	2	1	0	1	0	0	1	0	1	1	0	0	3	0	0	0	0	0	0	0	1	0	0	0	1	1	0	8	1	1	11	2	1	6	0	3	2	5	0	1	2	3	0	4	0	3
UCB	TCGA	TCGA-BL-A13J-01A-11D-A271	0	2	1	0	1	0	0	1	0	1	1	0	0	3	0	1	0	1	0	0	0	1	0	0	0	1	1	0	6	1	0	10	1	0	5	0	3	2	5	0	0	2	2	0	4	0	2
UCB	TCGA	TCGA-BL-A3JM-01A-12D-A21A	1	1	0	1	0	3	2	1	1	0	0	0	2	2	2	3	1	1	0	0	0	0	1	1	1	0	1	1	8	4	1	19	1	1	5	0	5	4	3	2	1	2	3	1	17	5	8
UCB	TCGA	TCGA-BT-A0S7-01A-11D-A10S	2	0	0	0	0	0	0	0	1	1	0	0	0	0	1	1	0	0	0	0	1	0	0	0	0	0	0	0	0	0	0	0	1	0	2	1	1	0	0	0	0	0	3	1	1	2	2
UCB	TCGA	TCGA-BT-A0YX-01A-11D-A10S	1	0	0	0	3	0	0	1	0	0	1	1	11	7	2	4	1	2	0	2	2	0	0	3	1	0	0	3	80	34	16	108	1	0	4	1	5	2	6	1	1	3	8	0	88	31	37
UCB	TCGA	TCGA-BT-A20J-01A-11D-A14W	1	0	0	1	2	0	0	3	0	0	0	1	6	3	0	7	0	0	0	0	2	1	1	0	0	1	1	0	43	14	2	76	3	1	8	0	4	3	7	3	4	2	10	0	60	31	37
UCB	TCGA	TCGA-BT-A20N-01A-11D-A14W	2	2	0	2	1	7	0	2	2	6	1	3	2	12	1	4	1	1	0	0	2	1	3	1	1	2	1	4	15	3	3	13	0	1	2	1	3	0	5	3	3	1	9	1	12	1	5
UCB	TCGA	TCGA-BT-A20O-01A-21D-A14W	0	1	0	0	1	1	0	2	0	1	1	1	4	3	2	0	0	0	0	1	0	2	1	3	0	0	0	0	7	3	2	13	1	2	3	0	3	1	1	1	1	1	2	0	16	8	6
UCB	TCGA	TCGA-BT-A20Q-01A-11D-A14W	0	0	0	0	0	0	0	1	0	0	0	0	1	0	0	2	0	0	0	0	1	0	0	0	0	0	0	0	8	0	1	13	0	1	4	0	0	1	1	0	1	0	3	0	9	3	11
UCB	TCGA	TCGA-BT-A20R-01A-12D-A16O	0	1	0	0	1	1	0	0	0	0	1	2	4	3	0	3	1	0	0	0	1	1	1	0	0	1	0	2	32	7	2	35	0	0	1	0	3	2	3	0	0	1	7	0	33	8	25
UCB	TCGA	TCGA-BT-A20T-01A-11D-A14W	2	3	2	1	1	0	0	1	1	1	1	1	7	1	1	4	1	0	2	0	1	0	1	0	0	0	2	1	20	8	2	28	1	1	3	0	3	2	5	3	0	2	2	0	34	11	14
UCB	TCGA	TCGA-BT-A20W-01A-21D-A14W	1	1	0	0	0	1	1	1	0	0	0	1	1	0	1	0	1	0	0	1	2	1	0	0	0	1	0	2	8	1	0	6	0	0	1	0	0	1	1	0	2	1	4	0	1	1	3
UCB	TCGA	TCGA-BT-A2LB-01A-11D-A18F	1	3	1	2	4	0	1	1	2	0	2	2	4	8	0	3	1	1	2	1	2	2	0	4	3	1	0	2	14	5	6	16	7	3	8	2	7	4	6	2	3	4	6	4	70	35	36
UCB	TCGA	TCGA-BT-A2LD-01A-12D-A20D	2	2	0	0	0	0	1	0	1	1	0	0	2	0	0	0	0	0	0	0	0	0	0	1	0	0	0	1	4	1	0	1	2	3	6	0	1	1	7	2	1	2	9	0	3	4	7
UCB	TCGA	TCGA-BT-A3PH-01A-11D-A21Z	0	0	0	1	0	2	0	0	1	0	0	1	6	10	2	4	0	1	0	1	3	0	1	1	0	1	0	1	65	36	4	93	1	1	9	0	5	2	5	2	2	0	3	1	66	14	13
UCB	TCGA	TCGA-BT-A3PJ-01A-21D-A21Z	4	2	0	2	0	1	2	2	0	4	0	1	5	9	0	5	0	0	2	1	2	1	4	5	0	1	0	1	34	10	5	33	2	0	8	1	8	5	2	6	3	4	6	3	64	28	35
UCB	TCGA	TCGA-BT-A3PK-01A-21D-A21Z	1	3	2	5	2	2	2	4	3	1	3	1	3	7	0	3	6	1	2	0	3	0	3	1	0	1	1	1	13	6	6	17	4	1	8	4	6	2	2	5	6	1	8	3	19	6	7
UCB	TCGA	TCGA-BT-A42C-01A-11D-A23M	20	5	2	5	2	5	1	1	2	1	0	2	3	6	3	10	2	0	1	4	0	1	2	4	1	3	7	2	14	10	1	33	3	3	6	5	5	7	3	4	2	2	6	2	33	8	11
UCB	TCGA	TCGA-C4-A0F0-01A-12D-A10S	2	0	0	0	1	3	0	1	1	1	0	0	0	1	1	0	0	0	0	0	1	1	0	0	0	2	0	1	2	2	0	3	3	1	8	1	2	2	1	2	0	2	2	0	3	2	1
UCB	TCGA	TCGA-C4-A0F1-01A-11D-A10S	0	1	0	0	0	0	0	1	3	1	0	1	2	5	1	2	0	0	0	0	0	0	1	0	1	1	0	0	12	7	2	14	0	0	3	2	1	2	6	0	4	0	5	1	19	8	15
UCB	TCGA	TCGA-C4-A0F6-01A-11D-A10S	0	0	1	1	0	0	0	0	0	0	0	0	5	4	2	3	0	0	0	0	1	0	0	2	0	1	1	0	13	9	1	37	0	2	6	0	0	2	10	0	2	1	4	0	13	8	6
UCB	TCGA	TCGA-C4-A0F7-01A-11D-A10S	4	0	0	0	0	0	0	1	1	2	0	0	0	1	2	2	1	0	0	1	0	0	0	1	0	1	0	0	1	0	0	1	2	0	7	0	2	1	5	0	1	1	3	0	3	2	6
UCB	TCGA	TCGA-CF-A1HR-01A-11D-A13W	1	0	0	0	1	0	2	0	1	1	1	0	4	1	0	5	0	0	0	0	1	0	0	0	0	0	0	0	26	7	4	35	1	0	2	0	1	3	4	1	2	1	2	1	34	13	15
UCB	TCGA	TCGA-CF-A1HS-01A-11D-A13W	0	1	0	1	1	0	0	0	0	0	2	1	4	1	0	5	1	0	2	0	2	0	0	2	0	2	0	0	33	7	2	34	1	0	1	0	0	2	2	1	0	3	4	1	7	3	4
UCB	TCGA	TCGA-CF-A27C-01A-11D-A16O	0	0	0	0	0	0	1	0	0	0	0	0	1	3	0	0	0	0	0	0	1	0	0	1	1	0	0	1	15	6	5	28	1	0	1	0	3	2	3	2	2	0	5	2	16	5	4
UCB	TCGA	TCGA-CF-A3MG-01A-11D-A20D	0	0	1	0	1	1	0	0	0	0	0	0	5	1	0	1	1	1	0	0	0	0	1	0	0	0	1	0	9	0	1	27	1	0	3	0	2	2	3	0	1	0	3	0	16	7	6
UCB	TCGA	TCGA-CF-A3MH-01A-11D-A20D	0	1	0	0	0	1	0	0	1	0	1	0	0	0	0	0	0	0	0	0	0	0	0	0	0	0	0	0	2	0	0	3	0	1	4	0	0	0	2	1	2	0	5	0	1	0	3
UCB	TCGA	TCGA-CF-A3MI-01A-11D-A20D	0	0	0	0	0	0	0	0	0	0	0	1	0	1	0	1	0	0	0	0	0	0	1	1	1	0	0	0	5	1	0	4	0	0	6	0	2	0	3	0	1	0	4	1	3	0	3
UCB	TCGA	TCGA-CU-A0YN-01A-21D-A10S	1	2	1	1	4	2	2	4	0	1	1	0	2	5	0	1	0	0	0	0	0	0	0	0	0	1	0	0	2	5	0	2	3	2	3	1	5	2	4	6	0	2	6	0	5	4	4
UCB	TCGA	TCGA-CU-A0YO-01A-11D-A10S	1	0	1	0	0	0	0	0	0	0	0	2	3	0	1	1	0	0	1	0	0	0	0	0	0	0	0	0	4	3	2	4	0	0	4	0	2	3	8	0	0	1	3	0	8	3	7
UCB	TCGA	TCGA-CU-A0YR-01A-12D-A10S	0	4	0	0	1	0	0	0	2	0	0	2	1	3	0	0	0	0	1	0	1	0	3	2	1	1	0	1	1	4	2	3	1	2	2	0	3	2	5	0	1	2	4	3	3	3	3
UCB	TCGA	TCGA-CU-A3KJ-01A-11D-A21A	0	1	1	0	2	0	1	1	0	2	2	1	5	2	1	0	1	0	1	0	2	0	0	1	1	0	0	0	28	8	2	27	2	2	5	0	3	2	3	1	1	6	1	0	26	11	10
UCB	TCGA	TCGA-CU-A3QU-01A-11D-A22Z	3	1	1	0	0	1	1	0	0	0	0	0	2	1	0	2	1	0	1	1	0	0	3	1	0	1	3	1	5	2	2	6	2	0	7	1	0	3	3	2	0	1	2	2	9	7	6
UCB	TCGA	TCGA-CU-A3YL-01A-11D-A22Z	5	0	0	0	1	0	0	1	2	1	1	0	3	7	0	2	1	0	2	1	0	0	2	0	0	0	4	1	31	11	7	29	1	0	9	0	0	0	3	4	0	1	3	0	31	10	15
UCB	TCGA	TCGA-DK-A1A3-01A-11D-A13W	1	1	0	2	0	2	1	1	2	4	0	0	4	9	2	7	2	2	0	2	2	1	1	2	0	1	1	1	39	12	10	46	5	5	4	1	14	6	8	4	7	2	5	1	107	41	44
UCB	TCGA	TCGA-DK-A1A5-01A-11D-A13W	0	0	0	0	0	1	0	0	0	1	0	0	6	2	1	3	0	0	0	0	0	0	1	3	0	1	0	1	32	12	2	34	1	2	1	0	4	1	5	1	2	1	5	0	33	12	14
UCB	TCGA	TCGA-DK-A1A6-01A-11D-A13W	1	0	1	0	1	1	1	1	2	3	1	1	7	2	1	1	2	0	0	0	0	1	0	0	0	2	1	0	33	16	2	44	4	3	9	1	6	3	6	3	1	1	6	1	26	10	16
UCB	TCGA	TCGA-DK-A1A7-01A-11D-A13W	2	0	0	0	4	1	1	0	1	0	1	2	4	3	1	2	0	0	4	2	1	2	6	1	0	0	0	1	3	2	0	4	2	0	6	5	3	2	9	2	1	2	5	3	14	7	3
UCB	TCGA	TCGA-DK-A1AA-01A-11D-A13W	0	0	2	0	0	2	0	1	2	1	1	0	1	4	0	1	0	0	0	0	1	0	1	2	2	0	0	0	3	1	0	1	0	1	1	1	0	1	3	1	2	1	5	1	5	0	4
UCB	TCGA	TCGA-DK-A1AC-01A-11D-A13W	1	4	3	1	3	1	0	5	1	2	0	1	13	18	2	16	5	2	0	7	3	7	4	4	1	1	2	3	82	24	13	115	6	1	9	4	18	7	17	6	7	7	7	6	297	101	120
UCB	TCGA	TCGA-DK-A1AD-01A-11D-A13W	1	1	0	0	0	4	4	1	1	1	2	3	0	3	3	4	1	0	0	1	1	1	1	3	1	0	0	1	13	8	1	21	3	1	2	0	5	1	2	1	2	5	6	0	22	2	13
UCB	TCGA	TCGA-DK-A1AE-01A-11D-A13W	1	0	0	1	0	0	0	0	2	2	0	1	1	3	3	2	1	0	1	0	0	0	0	1	0	0	0	0	11	5	0	10	0	1	5	0	1	0	3	0	1	2	5	1	11	4	5
UCB	TCGA	TCGA-DK-A1AF-01A-11D-A13W	1	1	0	0	0	0	1	0	0	0	0	0	0	1	0	1	0	0	0	0	0	0	0	0	0	1	0	1	13	0	0	12	1	0	0	0	2	0	0	2	0	0	1	0	13	5	3
UCB	TCGA	TCGA-DK-A1AG-01A-11D-A13W	0	0	0	0	0	0	0	0	0	0	0	0	0	1	0	1	0	0	0	0	0	1	0	0	0	0	0	0	10	5	1	16	0	0	3	1	0	1	2	2	0	1	5	1	16	6	10
UCB	TCGA	TCGA-DK-A2HX-01A-12D-A18F	0	0	0	2	0	0	0	0	0	1	2	2	5	1	1	1	0	0	0	0	0	0	0	0	0	0	0	0	4	1	2	7	2	2	1	0	3	1	4	1	2	1	2	0	11	5	6
UCB	TCGA	TCGA-DK-A2I1-01A-11D-A17V	1	1	0	1	58	15	46	27	2	1	0	1	8	15	12	11	0	0	1	0	1	1	0	0	0	0	1	1	18	7	5	35	1	1	4	0	1	4	4	3	1	2	4	3	22	12	18
UCB	TCGA	TCGA-DK-A2I2-01A-11D-A17V	1	2	0	0	9	7	36	1	0	1	0	0	2	3	11	1	0	0	1	1	0	2	2	1	0	0	0	2	5	0	1	4	2	2	2	0	1	1	3	2	0	3	1	1	8	4	2
UCB	TCGA	TCGA-DK-A2I4-01A-11D-A21A	1	0	1	0	2	1	0	2	2	0	0	0	19	12	8	14	4	1	0	2	0	1	0	3	1	1	0	1	86	23	6	98	2	0	5	0	6	3	12	6	0	5	8	3	155	49	53
UCB	TCGA	TCGA-DK-A3IK-01A-32D-A21A	0	2	1	0	2	2	1	6	1	0	0	1	3	4	1	4	0	1	0	0	5	8	0	15	0	0	0	0	10	4	2	23	2	1	6	0	1	1	9	1	1	1	6	0	15	4	12
UCB	TCGA	TCGA-DK-A3IL-01A-11D-A20D	1	7	0	1	2	1	1	6	5	4	1	4	4	4	1	4	2	0	0	0	1	2	0	0	1	2	0	2	3	3	1	6	2	3	5	3	1	1	6	2	1	4	5	4	1	5	10
UCB	TCGA	TCGA-DK-A3IM-01A-11D-A20D	1	0	1	1	0	1	0	0	0	0	0	1	0	1	3	1	1	1	0	0	2	1	0	0	1	1	0	0	1	1	1	0	0	0	2	2	1	2	6	1	1	4	5	0	1	0	2
UCB	TCGA	TCGA-DK-A3IN-01A-11D-A20D	2	1	0	0	1	0	1	0	0	1	0	1	7	4	2	4	0	1	0	1	2	0	0	1	0	0	0	0	49	19	7	48	1	1	5	1	4	2	6	3	2	0	2	1	57	15	20
UCB	TCGA	TCGA-DK-A3IQ-01A-31D-A20D	0	0	0	0	1	1	0	0	1	0	1	1	6	4	0	6	0	0	0	0	0	0	0	1	0	0	1	2	8	4	1	17	1	1	3	1	0	0	4	1	1	1	2	0	23	3	5
UCB	TCGA	TCGA-DK-A3IS-01A-21D-A21A	0	0	2	0	0	0	0	2	1	2	0	0	9	3	1	3	0	0	1	1	1	0	0	1	0	1	0	1	27	14	2	50	1	1	3	0	1	0	4	2	0	4	6	0	47	15	24
UCB	TCGA	TCGA-DK-A3IT-01A-31D-A20D	0	0	0	0	1	0	0	0	0	0	0	0	20	13	7	5	1	0	0	2	2	0	0	0	0	2	1	1	59	16	13	73	1	1	1	0	2	0	6	1	2	1	2	2	50	16	24
UCB	TCGA	TCGA-DK-A3IU-01A-11D-A20D	0	0	4	2	0	4	3	2	1	0	1	1	5	9	1	2	0	1	0	2	0	2	0	0	0	0	1	1	23	11	3	46	0	3	2	0	2	3	8	7	2	0	3	1	52	15	18
UCB	TCGA	TCGA-DK-A3IV-01A-22D-A21A	0	1	0	0	0	0	0	3	0	0	0	0	2	2	0	1	0	0	0	0	0	1	0	0	1	0	0	1	7	0	3	7	1	0	0	1	3	1	5	1	0	0	0	0	11	4	4
UCB	TCGA	TCGA-DK-A3WW-01A-22D-A23M	1	0	1	0	0	0	0	2	0	0	0	0	20	17	8	19	2	0	0	2	6	0	1	4	2	0	1	4	118	36	32	196	2	3	6	0	11	4	6	3	7	1	8	1	196	64	93
UCB	TCGA	TCGA-DK-A3WX-01A-22D-A22Z	2	0	0	0	0	0	0	0	3	1	1	0	1	1	2	0	0	0	0	0	0	0	1	0	0	0	2	0	1	0	0	2	0	0	2	0	0	0	6	0	1	0	2	0	1	2	1
UCB	TCGA	TCGA-DK-A3WY-01A-11D-A22Z	1	1	0	0	0	0	0	0	1	0	0	0	0	0	0	1	0	0	0	0	0	1	1	0	0	1	2	0	0	3	0	0	0	0	2	1	0	0	0	0	0	0	0	0	1	0	1
UCB	TCGA	TCGA-DK-A3X1-01A-12D-A22Z	5	2	0	1	0	1	0	0	1	2	0	0	30	22	12	26	4	1	3	3	1	1	0	6	1	3	3	3	80	21	14	106	1	1	2	1	4	2	9	6	4	3	5	1	125	45	65
UCB	TCGA	TCGA-DK-A3X2-01A-11D-A22Z	0	3	1	0	1	1	0	0	0	0	1	1	2	0	0	0	1	0	0	0	1	0	0	2	0	0	0	1	3	2	1	8	2	0	7	0	3	2	10	1	1	0	7	1	4	5	8
UCB	TCGA	TCGA-E5-A2PC-01A-11D-A202	1	0	2	1	1	5	2	3	0	4	1	0	4	1	1	2	2	1	0	2	0	4	1	3	1	1	0	2	3	5	2	12	1	1	4	0	4	6	6	0	2	1	5	3	16	9	9
UCB	TCGA	TCGA-E7-A3X6-01A-12D-A22Z	1	0	0	0	1	0	0	0	1	0	1	0	3	0	0	0	0	0	0	0	0	0	0	0	0	0	0	1	10	2	5	16	0	0	1	0	1	2	2	0	2	4	5	0	18	0	3
UCB	TCGA	TCGA-E7-A3Y1-01A-11D-A22Z	2	1	1	1	1	3	6	1	1	2	0	1	2	0	0	2	0	1	0	0	1	3	1	0	0	0	0	0	3	2	0	4	1	0	4	1	6	9	9	2	0	3	4	1	4	5	4
UCB	TCGA	TCGA-FD-A3B3-01A-12D-A202	3	0	0	1	0	2	0	2	1	2	0	2	1	1	0	0	0	0	0	0	0	1	1	0	0	0	1	0	12	1	1	15	0	0	2	1	3	3	6	1	2	0	1	1	14	6	6
UCB	TCGA	TCGA-FD-A3B5-01A-11D-A20D	0	0	0	2	2	1	1	1	1	0	0	1	2	2	2	4	0	0	1	1	1	0	0	1	0	0	0	2	10	6	3	22	1	0	1	1	0	1	2	1	4	0	2	0	15	3	11
UCB	TCGA	TCGA-FD-A3B6-01A-21D-A20D	2	1	1	0	3	2	0	1	0	3	1	0	9	7	0	6	1	0	1	1	0	0	1	1	0	1	0	0	24	7	3	37	1	3	3	0	3	3	5	2	2	1	6	1	34	13	15
UCB	TCGA	TCGA-FD-A3B7-01A-31D-A20D	1	0	0	0	0	1	0	0	0	0	2	1	0	1	0	0	1	0	0	0	0	0	1	0	0	0	0	0	3	0	2	1	0	0	4	0	1	1	5	0	0	0	1	0	0	3	0
UCB	TCGA	TCGA-FD-A3B8-01A-31D-A20D	0	0	0	0	0	0	0	0	1	0	0	0	0	1	0	1	0	0	0	0	0	0	0	0	0	0	0	0	1	0	0	3	0	0	0	0	0	0	1	0	0	0	0	1	5	1	2
UCB	TCGA	TCGA-FD-A3N5-01A-11D-A21A	4	3	3	1	4	0	3	3	1	6	2	2	3	5	1	1	2	2	0	1	3	0	2	3	0	3	1	1	4	3	2	3	4	6	5	1	5	4	6	11	6	4	4	1	7	2	6
UCB	TCGA	TCGA-FD-A3NA-01A-11D-A21A	0	1	0	2	0	1	0	0	2	0	0	1	2	1	1	2	1	0	1	2	0	0	1	0	0	1	0	1	20	6	1	20	0	1	0	0	1	0	4	1	1	0	2	1	25	7	11
UCB	TCGA	TCGA-FD-A3SJ-01A-12D-A22Z	3	5	2	1	6	1	0	2	3	1	2	1	2	1	0	3	1	0	0	1	0	0	1	2	0	0	3	0	12	14	4	23	1	1	4	2	4	1	5	8	1	1	6	2	18	5	4
UCB	TCGA	TCGA-FD-A3SL-01A-21D-A22Z	5	3	0	1	1	3	1	0	3	0	3	1	1	4	1	3	2	3	4	2	1	3	5	4	0	0	4	0	10	3	7	12	2	1	9	3	4	1	3	3	0	3	4	1	7	3	7
UCB	TCGA	TCGA-FD-A3SM-01A-11D-A22Z	0	0	0	0	0	0	1	1	1	1	0	1	4	3	2	1	1	0	0	1	1	0	0	0	0	0	0	0	19	10	5	33	1	0	3	0	2	1	3	2	2	0	3	1	22	3	11
UCB	TCGA	TCGA-FD-A3SN-01A-12D-A22Z	6	2	2	0	2	1	1	0	3	1	0	0	5	2	2	2	2	0	0	1	1	1	1	1	3	2	1	0	17	7	2	22	7	2	10	0	5	3	6	2	1	2	5	2	61	20	32
UCB	TCGA	TCGA-FD-A3SO-01A-11D-A22Z	4	0	0	1	0	1	0	1	0	1	0	0	6	5	0	4	2	1	0	1	0	1	1	1	1	1	3	2	33	12	4	45	2	1	5	0	3	2	2	1	3	2	8	2	61	19	27
UCB	TCGA	TCGA-FD-A3SP-01A-31D-A22Z	7	2	1	0	1	0	0	1	3	0	0	1	1	0	1	2	0	0	1	0	0	1	1	0	0	1	1	0	3	4	1	10	1	0	4	1	2	1	7	2	0	2	2	1	13	4	8
UCB	TCGA	TCGA-FD-A3SQ-01A-21D-A22Z	2	1	0	0	0	0	1	0	1	1	2	1	0	0	0	0	0	0	0	0	0	0	2	0	0	1	4	1	4	1	2	3	1	3	9	1	2	2	3	2	0	3	4	0	5	4	10
UCB	TCGA	TCGA-FD-A3SR-01A-11D-A22Z	2	0	0	1	1	1	1	0	1	0	1	1	1	2	1	4	1	1	1	0	0	0	1	0	0	3	1	1	9	3	4	14	0	0	3	3	3	2	5	0	3	3	4	1	8	8	9
UCB	TCGA	TCGA-FD-A3SS-01A-12D-A22Z	3	0	2	0	1	2	0	1	2	2	1	1	9	2	0	14	2	0	1	0	2	1	1	0	1	0	3	2	32	8	6	55	0	4	2	0	5	0	6	0	3	3	10	1	89	28	40
UCB	TCGA	TCGA-FJ-A3Z7-01A-12D-A23M	23	2	0	0	1	2	0	0	4	2	1	2	7	7	3	3	1	1	3	0	0	0	3	1	2	0	5	2	35	17	5	29	2	3	9	1	4	4	5	1	4	3	9	5	40	16	15
UCB	TCGA	TCGA-FJ-A3ZE-01A-11D-A23M	11	11	3	7	4	5	2	5	7	13	7	11	3	10	1	13	1	6	0	2	2	2	1	4	7	1	4	2	8	7	0	10	6	6	4	3	3	5	6	3	11	11	10	10	6	4	5
UCB	TCGA	TCGA-FJ-A3ZF-01A-11D-A23M	1	3	4	0	0	0	2	1	4	3	1	1	2	4	1	4	0	0	1	1	2	2	0	1	1	2	0	1	11	6	3	26	2	2	7	0	1	1	10	3	0	1	6	0	23	13	10
UCB	TCGA	TCGA-FT-A3EE-01A-11D-A202	1	1	0	2	3	1	0	1	0	1	0	1	0	5	1	2	0	0	0	0	3	1	1	1	0	1	0	0	3	1	0	2	0	0	7	0	3	2	6	4	1	2	4	0	11	4	7
UCB	TCGA	TCGA-G2-A2EC-01A-11D-A17V	0	0	0	0	0	0	0	0	0	1	0	4	0	5	1	4	0	1	0	1	1	1	0	0	0	1	1	0	10	4	5	18	1	0	2	0	1	0	2	2	0	2	1	0	26	7	10
UCB	TCGA	TCGA-G2-A2EF-01A-12D-A18F	0	0	0	1	1	0	1	2	0	1	0	0	3	1	1	4	1	1	0	0	0	0	0	1	0	2	2	0	28	6	4	28	1	3	3	0	2	5	5	1	0	0	4	0	40	14	12
UCB	TCGA	TCGA-G2-A2EJ-01A-11D-A17V	5	1	0	0	24	10	27	5	0	3	1	3	2	10	5	4	1	2	1	0	0	1	0	3	0	3	0	0	34	15	7	39	0	1	5	0	2	2	5	2	4	3	5	2	33	13	12
UCB	TCGA	TCGA-G2-A2EK-01A-22D-A18F	0	0	0	0	0	0	0	0	0	0	1	0	2	0	0	1	0	0	0	0	0	0	0	0	0	0	0	0	2	1	0	7	1	1	5	0	0	1	8	1	0	0	3	0	8	1	2
UCB	TCGA	TCGA-G2-A2EO-01A-11D-A17V	1	1	1	0	2	2	2	3	2	1	2	1	20	11	8	15	2	2	1	1	4	1	1	6	1	0	0	1	97	33	24	138	2	1	8	1	6	2	5	2	4	1	8	4	138	33	41
UCB	TCGA	TCGA-G2-A2ES-01A-11D-A17V	2	1	2	4	2	1	6	2	2	4	1	1	7	6	4	8	1	1	0	1	2	0	0	2	4	0	1	1	9	5	2	20	2	3	5	4	7	5	7	5	4	6	4	5	36	18	18
UCB	TCGA	TCGA-G2-A3IB-01A-11D-A20D	5	3	0	2	4	2	0	4	7	0	0	3	1	0	1	3	0	0	0	1	0	0	0	0	0	0	0	0	1	2	1	5	1	1	3	0	0	1	4	0	1	1	1	0	3	5	3
UCB	TCGA	TCGA-G2-A3IE-01A-11D-A20D	0	0	0	1	1	0	2	0	0	2	0	1	9	4	3	10	0	2	2	0	0	1	1	4	1	0	0	1	27	13	9	50	0	1	3	0	6	5	10	1	0	2	3	2	46	14	14
UCB	TCGA	TCGA-G2-A3VY-01A-11D-A22Z	3	0	1	3	3	6	1	2	6	3	1	2	16	13	4	9	5	5	4	6	7	1	0	7	2	2	1	6	87	28	10	122	5	3	4	2	5	3	6	4	4	1	7	1	68	23	19
UCB	TCGA	TCGA-GC-A3BM-01A-11D-A22Z	0	0	0	0	0	1	1	0	0	1	0	1	0	1	0	2	0	0	0	0	1	0	0	0	0	0	0	0	9	2	1	5	0	1	5	1	3	4	7	1	0	2	8	1	8	3	10
UCB	TCGA	TCGA-GC-A3I6-01A-11D-A20D	0	1	1	0	1	1	0	0	0	1	0	0	3	3	1	3	0	1	1	2	0	0	0	1	0	0	0	1	15	6	1	24	1	4	4	2	2	1	1	0	2	1	1	1	29	10	8
UCB	TCGA	TCGA-GC-A3OO-01A-11D-A22Z	2	0	0	0	0	0	0	1	1	1	1	0	2	1	0	0	0	0	0	0	1	0	0	0	1	0	2	1	7	4	1	9	0	0	0	0	3	3	4	0	1	0	2	1	20	9	5
UCB	TCGA	TCGA-GC-A3RB-01A-12D-A21Z	0	1	0	0	0	0	0	0	1	0	0	2	2	3	1	1	0	0	2	0	0	0	1	0	0	0	0	1	8	1	2	21	0	1	7	0	0	2	5	0	1	3	4	2	17	2	9
UCB	TCGA	TCGA-GC-A3RC-01A-11D-A22Z	4	2	2	0	1	2	2	1	2	2	0	1	1	5	1	5	4	0	0	2	1	1	1	1	0	2	2	1	21	10	2	18	1	3	3	1	8	4	6	4	3	8	4	2	27	9	14
UCB	TCGA	TCGA-GC-A3RD-01A-12D-A22Z	2	0	0	0	1	1	0	0	3	0	0	0	2	4	0	1	0	0	0	0	0	1	1	0	0	0	2	1	4	3	2	4	2	1	8	2	0	1	0	0	1	4	6	2	9	0	2
UCB	TCGA	TCGA-GC-A3WC-01A-31D-A22Z	2	0	0	0	0	0	0	1	0	0	1	1	3	1	1	3	1	1	2	0	0	0	3	1	0	0	0	0	7	3	4	15	2	2	3	0	4	3	5	2	0	2	6	2	12	5	6
UCB	TCGA	TCGA-GC-A3YS-01A-11D-A23M	0	2	1	0	2	1	2	0	0	0	1	0	4	2	1	4	0	0	0	0	1	0	0	1	0	0	0	0	23	6	1	29	2	5	3	0	4	1	9	1	1	3	4	0	18	8	22
UCB	TCGA	TCGA-GD-A2C5-01A-12D-A17V	1	0	1	0	0	2	1	2	1	1	0	1	2	4	2	2	0	0	1	0	2	0	0	1	0	0	0	0	31	11	4	30	1	2	2	2	3	1	5	0	4	1	4	2	18	18	22
UCB	TCGA	TCGA-GD-A3OP-01A-21D-A21Z	1	2	0	0	3	6	0	2	1	1	1	1	9	2	3	2	2	1	0	3	0	2	0	0	0	0	0	0	20	3	4	32	1	2	4	0	3	2	12	3	5	3	7	3	42	19	15
UCB	TCGA	TCGA-GD-A3OQ-01A-32D-A21Z	0	0	1	0	0	0	1	1	0	0	0	0	2	1	0	1	0	0	0	2	1	0	0	0	0	0	0	0	5	3	1	13	0	0	10	0	0	0	2	0	2	2	3	1	11	7	7
UCB	TCGA	TCGA-GD-A3OS-01A-12D-A21Z	1	1	1	1	2	1	0	1	1	1	0	3	0	0	1	1	0	1	0	1	0	0	0	0	0	0	0	0	1	3	0	2	1	0	5	0	0	0	6	0	1	1	2	1	9	5	4
UCB	TCGA	TCGA-GU-A42R-01A-11D-A23M	0	2	1	0	0	0	1	0	2	0	0	1	7	5	2	2	1	0	0	1	1	0	0	2	0	1	2	0	8	3	2	18	2	0	4	0	4	1	2	1	2	2	4	0	16	5	10
UCB	TCGA	TCGA-GV-A3JV-01A-11D-A21Z	1	0	0	1	2	1	0	0	0	2	0	1	2	0	2	3	0	0	0	0	0	0	1	0	1	0	0	1	1	3	0	2	0	0	10	1	1	2	12	1	1	1	7	0	8	3	9
UCB	TCGA	TCGA-GV-A3JW-01A-11D-A20D	1	0	0	0	2	0	0	1	0	0	0	0	0	0	1	3	0	0	0	0	0	2	0	0	0	0	1	2	7	0	0	9	0	0	2	0	1	0	4	0	0	2	3	1	5	2	4
UCB	TCGA	TCGA-GV-A3JX-01A-11D-A20D	2	2	0	0	1	0	1	0	0	0	0	1	6	3	3	6	1	0	2	0	0	0	0	4	0	0	0	0	24	6	2	51	3	1	2	0	1	2	5	4	2	0	3	1	29	15	17
UCB	TCGA	TCGA-GV-A3QF-01A-31D-A22Z	7	0	0	1	2	1	0	3	1	1	1	3	2	5	1	0	0	0	1	1	0	1	2	1	1	1	2	0	5	2	2	6	0	1	3	0	8	1	4	2	0	2	7	2	5	2	1
UCB	TCGA	TCGA-GV-A3QG-01A-11D-A21Z	0	1	0	2	3	2	2	2	1	0	1	2	1	1	0	1	0	1	0	0	0	0	0	0	0	0	1	0	3	3	0	5	1	2	4	0	0	1	4	0	0	0	4	1	6	0	1
UCB	TCGA	TCGA-GV-A3QH-01A-11D-A21Z	0	0	1	1	1	0	0	1	3	1	0	0	4	3	2	1	2	0	0	0	0	0	0	1	1	1	0	0	14	5	2	27	2	0	6	0	0	0	4	4	0	2	8	1	11	5	7
UCB	TCGA	TCGA-GV-A3QI-01A-11D-A21Z	4	0	1	1	7	5	4	6	3	5	2	5	7	14	3	6	2	3	0	2	2	2	2	2	1	2	2	0	21	6	1	25	4	6	6	2	7	13	8	15	6	5	3	2	18	10	9
UCB	TCGA	TCGA-GV-A40E-01A-12D-A23M	18	0	1	3	2	1	1	0	3	1	1	0	6	2	1	3	1	1	2	2	0	0	2	3	1	3	6	2	17	6	3	19	0	4	4	2	3	3	5	2	1	1	3	1	8	8	6
UCB	TCGA	TCGA-GV-A40G-01A-11D-A23M	0	0	1	0	2	1	1	1	1	1	1	1	2	2	2	1	1	0	0	1	2	1	1	0	1	1	1	0	1	2	0	8	2	4	9	0	3	1	8	1	0	1	7	0	10	9	7
UCB	TCGA	TCGA-H4-A2HO-01A-11D-A17V	0	0	0	1	15	8	58	5	1	0	0	0	4	2	6	3	0	1	0	0	0	0	0	0	0	0	0	0	3	3	1	6	0	0	4	0	4	1	7	3	3	0	5	1	5	3	3
UCB	TCGA	TCGA-H4-A2HQ-01A-11D-A17V	0	3	1	4	4	3	3	1	1	3	2	3	14	6	6	8	1	1	1	3	2	1	0	2	2	1	1	1	39	19	3	37	4	2	3	0	4	3	4	1	3	3	3	0	38	13	22
UCB	TCGA	TCGA-HQ-A2OE-01A-11D-A202	2	0	0	0	1	0	0	2	1	2	0	0	1	3	1	0	2	0	2	2	0	0	2	0	1	0	0	3	9	6	1	14	0	2	5	0	3	2	6	2	2	4	2	2	9	4	6
UCB	TCGA	TCGA-K4-A3WS-01A-11D-A22Z	3	4	1	2	4	3	0	2	2	1	0	2	9	8	0	4	3	3	1	1	2	2	3	3	2	2	4	1	20	15	3	26	3	2	0	1	2	2	3	1	3	2	2	2	23	4	4
UCB	TCGA	TCGA-K4-A3WV-01A-11D-A22Z	2	0	1	0	0	1	0	0	4	1	0	0	0	0	0	1	0	0	1	0	0	1	1	1	0	0	2	0	0	1	1	1	3	1	5	2	0	3	5	1	0	1	3	0	3	1	3
[truncated: 49 more columns]

## Sheet: Fig. 2a
DDR gene	Class	Log2 Fold Change	P value	P adjusted
CCNO	BER	1.48076	2.72795e-09	1.7369e-08
FEN1	BER	-1.19224	3.99971e-13	4.26199e-12
MUTYH	BER	1.46039	6.77601e-22	1.99933e-20
PARP1	BER	-0.675534	6.02223e-08	3.15756e-07
PARP3	BER	0.730005	1.64568e-05	5.72298e-05
PNKP	BER	1.16864	7.34901e-12	6.75595e-11
POLD1	BER	0.176251	0.30705	0.40029
POLE	BER	0.833045	2.01606e-08	1.13602e-07
POLL	BER	1.18765	3.6817e-20	9.02056e-19
TDG	BER	0.600719	1.38692e-07	6.9127e-07
UNG	BER	-0.549361	8.85351e-06	3.22929e-05
ATM	Checkpoint Activation	0.322195	0.0250264	0.0458267
RAD1	Checkpoint Activation	-0.0591194	0.646073	0.726811
RAD9A	Checkpoint Activation	1.31876	1.08325e-14	1.41321e-13
BLM	HR	-0.0908878	0.550521	0.643084
BRCA1	HR	-0.611239	6.01999e-05	0.000189222
BRCA2	HR	-0.429995	0.0357227	0.0630518
NBN	HR	-0.398699	0.00210524	0.00492858
RAD51	HR	-0.914506	1.11961e-09	7.55292e-09
RAD51C	HR	-0.579465	1.03259e-06	4.44234e-06
RAD52	HR	1.38029	2.28332e-22	7.03784e-21
RECQL5	HR	1.74677	5.12783e-23	1.6764e-21
XRCC3	HR	0.839742	6.68842e-09	4.03093e-08
EXO1	MMR	-1.31234	2.35251e-10	1.74523e-09
MLH1	MMR	-0.426104	6.86919e-06	2.56002e-05
MSH2	MMR	-0.946379	2.79676e-12	2.70496e-11
MSH6	MMR	-0.814143	4.2555e-10	3.04851e-09
RFC3	MMR	-0.733898	2.0973e-05	7.16167e-05
DDB1	NER	-0.556711	2.03412e-08	1.14562e-07
DDB2	NER	0.480237	0.00354296	0.00789308
ERCC6	NER	0.374119	0.00188589	0.00445565
MNAT1	NER	-0.0651633	0.584189	0.674217
RAD23A	NER	-0.0565776	0.585061	0.674836
RAD23B	NER	-0.728438	6.53945e-09	3.94868e-08
RPA1	NER	-0.777425	2.07872e-11	1.79382e-10
XPC	NER	0.464766	0.000230964	0.000654221
LIG4	NHEJ	0.800777	4.50388e-07	2.05567e-06
XRCC4	NHEJ	-0.0114181	0.942987	0.954949
XRCC6	NHEJ	-0.435683	0.000303229	0.000840928
POLI	TLS	1.37839	9.01773e-17	1.5075e-15
REV1	TLS	0.836719	1.60844e-17	2.94991e-16

## Sheet: Fig. 2c
Mean MLH1-H-score		Standard Deviation (SD) of Mean MLH1-H-score		Standard Error (SE) of Mean MLH1-H-score		P value MLH1-H-score	Mean PMS2-H-score		Standard Deviation (SD) of Mean PMS2-H-score		Standard Error (SE) of Mean PMS2-H-score		P value PMS2-H-score	Mean MSH2-H-score		Standard Deviation (SD) of Mean MSH2-H-score		Standard Error (SD) of Mean MSH2-H-score		P value MSH2-H-score	Mean MSH6-H-score		Standard Deviation (SD) of Mean MSH6-H-score		Standard Error (SE) of Mean MSH6-H-score		P value MSH6-H-score
WCM UCB	WCM UTUC	WCM UCB	WCM UTUC	WCM UCB	WCM UTUC	WCM UCB vs. WCM UTUC	WCM UCB	WCM UTUC	WCM UCB	WCM UTUC	WCM UCB	WCM UTUC	WCM UCB vs. WCM UTUC	WCM UCB	WCM UTUC	WCM UCB	WCM UTUC	WCM UCB	WCM UTUC	WCM UCB vs. WCM UTUC	WCM UCB	WCM UTUC	WCM UCB	WCM UTUC	WCM UCB	WCM UTUC	WCM UCB vs. WCM UTUC
177.015	78.8245	41.6491	58.0853	11.1312	14.5213	1.40434e-05	188.036	127.817	37.4283	60.4044	10.0031	15.1011	0.00320505	220.751	180.035	33.4561	65.209	8.94151	16.3022	0.0445394	154.455	57.2722	58.8397	66.119	15.7256	16.5298	0.000228877

## Sheet: Fig. 2d
UC Location	Source	Sample ID	MSI sensor Score
UTUC	WCM	WCM UTUC 576	0.49
UTUC	WCM	WCM UTUC 60	0.25
UTUC	WCM	WCM UTUC 761	0.08
UTUC	WCM	WCM UTUC 764	0.03
UTUC	WCM	WCM UTUC 784	0.39
UTUC	WCM	WCM UTUC 885	0.16
UTUC	WCM	WCMUTUC1099	0.05
UTUC	WCM	WCM UTUC 1399	0.04
UTUC	WCM	WCM UTUC 805	0.05
UTUC	WCM	WCM UTUC 21	0.03
UTUC	WCM	WCM UTUC 23	0
UTUC	WCM	WCM UTUC 25	0.02
UTUC	WCM	WCM UTUC 72	0.03
UTUC	WCM	WCM UTUC 73	0.02
UTUC	WCM	WCM UTUC 75	0
UTUC	WCM	WCM UTUC 77	0
UTUC	WCM	WCM UTUC 84	0.05
UTUC	WCM	WCM UTUC 87	0.13
UTUC	WCM	WCM UTUC 89	0.02
UTUC	WCM	WCM UTUC 90	0.04
UTUC	WCM	WCM UTUC 91	0.07
UTUC	WCM	WCM UTUC 92	0.72
UCB	TCGA	TCGA-BL-A13J-01A-11D-A271	0.5
UCB	TCGA	TCGA-CU-A3KJ-01A-11D-A21A	0.39
UCB	TCGA	TCGA-GV-A3JX-01A-11D-A20D	0.36
UCB	TCGA	TCGA-H4-A2HQ-01A-11D-A17V	0.35
UCB	TCGA	TCGA-DK-A3X2-01A-11D-A22Z	0.33
UCB	TCGA	TCGA-CU-A3QU-01A-11D-A22Z	0.28
UCB	TCGA	TCGA-DK-A1A6-01A-11D-A13W	0.22
UCB	TCGA	TCGA-BL-A0C8-01A-11D-A271	0.21
UCB	TCGA	TCGA-C4-A0F7-01A-11D-A10S	0.21
UCB	TCGA	TCGA-DK-A1AC-01A-11D-A13W	0.17
UCB	TCGA	TCGA-FJ-A3ZF-01A-11D-A23M	0.17
UCB	TCGA	TCGA-BL-A3JM-01A-12D-A21A	0.15
UCB	TCGA	TCGA-C4-A0F6-01A-11D-A10S	0.15
UCB	TCGA	TCGA-DK-A3IM-01A-11D-A20D	0.14
UCB	TCGA	TCGA-GV-A3JW-01A-11D-A20D	0.14
UCB	TCGA	TCGA-GC-A3YS-01A-11D-A23M	0.13
UCB	TCGA	TCGA-HQ-A2OE-01A-11D-A202	0.13
UCB	TCGA	TCGA-FJ-A3ZE-01A-11D-A23M	0.12
UCB	TCGA	TCGA-GU-A42R-01A-11D-A23M	0.12
UCB	TCGA	TCGA-DK-A2I1-01A-11D-A17V	0.1
UCB	TCGA	TCGA-G2-A3VY-01A-11D-A22Z	0.1
UCB	TCGA	TCGA-GC-A3RB-01A-12D-A21Z	0.1
UCB	TCGA	TCGA-C4-A0F0-01A-12D-A10S	0.09
UCB	TCGA	TCGA-GC-A3BM-01A-11D-A22Z	0.09
UCB	TCGA	TCGA-DK-A3IK-01A-32D-A21A	0.08
UCB	TCGA	TCGA-GV-A3QI-01A-11D-A21Z	0.08
UCB	TCGA	TCGA-DK-A3IL-01A-11D-A20D	0.07
UCB	TCGA	TCGA-DK-A3IV-01A-22D-A21A	0.07
UCB	TCGA	TCGA-GV-A40G-01A-11D-A23M	0.07
UCB	TCGA	TCGA-BL-A13J-01A-11D-A10S	0.06
UCB	TCGA	TCGA-CF-A1HS-01A-11D-A13W	0.06
UCB	TCGA	TCGA-CF-A3MG-01A-11D-A20D	0.06
UCB	TCGA	TCGA-CF-A3MH-01A-11D-A20D	0.06
UCB	TCGA	TCGA-DK-A1AD-01A-11D-A13W	0.06
UCB	TCGA	TCGA-FD-A3B6-01A-21D-A20D	0.06
UCB	TCGA	TCGA-DK-A1A5-01A-11D-A13W	0.05
UCB	TCGA	TCGA-E7-A3Y1-01A-11D-A22Z	0.05
UCB	TCGA	TCGA-DK-A2I4-01A-11D-A21A	0.04
UCB	TCGA	TCGA-DK-A3IS-01A-21D-A21A	0.04
UCB	TCGA	TCGA-FD-A3N5-01A-11D-A21A	0.04
UCB	TCGA	TCGA-BL-A13I-01A-11D-A271	0.03
UCB	TCGA	TCGA-BT-A2LD-01A-12D-A20D	0.03
UCB	TCGA	TCGA-BT-A42C-01A-11D-A23M	0.03
UCB	TCGA	TCGA-FD-A3B5-01A-11D-A20D	0.03
UCB	TCGA	TCGA-FJ-A3Z7-01A-12D-A23M	0.03
UCB	TCGA	TCGA-G2-A2EJ-01A-11D-A17V	0.03
UCB	TCGA	TCGA-BT-A20T-01A-11D-A14W	0.02
UCB	TCGA	TCGA-BT-A20W-01A-21D-A14W	0.02
UCB	TCGA	TCGA-BT-A3PH-01A-11D-A21Z	0.02
UCB	TCGA	TCGA-CF-A27C-01A-11D-A16O	0.02
UCB	TCGA	TCGA-DK-A1A7-01A-11D-A13W	0.02
UCB	TCGA	TCGA-DK-A1AA-01A-11D-A13W	0.02
UCB	TCGA	TCGA-DK-A1AF-01A-11D-A13W	0.02
UCB	TCGA	TCGA-DK-A3X1-01A-12D-A22Z	0.02
UCB	TCGA	TCGA-FD-A3SJ-01A-12D-A22Z	0.02
UCB	TCGA	TCGA-FD-A3SL-01A-21D-A22Z	0.02
UCB	TCGA	TCGA-FD-A3SN-01A-12D-A22Z	0.02
UCB	TCGA	TCGA-G2-A2EF-01A-12D-A18F	0.02
UCB	TCGA	TCGA-G2-A2ES-01A-11D-A17V	0.02
UCB	TCGA	TCGA-GD-A2C5-01A-12D-A17V	0.02
UCB	TCGA	TCGA-GV-A40E-01A-12D-A23M	0.02
UCB	TCGA	TCGA-K4-A3WS-01A-11D-A22Z	0.02
UCB	TCGA	TCGA-BT-A0S7-01A-11D-A10S	0.01
UCB	TCGA	TCGA-CU-A0YR-01A-12D-A10S	0.01
UCB	TCGA	TCGA-BL-A13I-01A-11D-A13W	0
UCB	TCGA	TCGA-BT-A0YX-01A-11D-A10S	0
UCB	TCGA	TCGA-BT-A20J-01A-11D-A14W	0
UCB	TCGA	TCGA-BT-A20N-01A-11D-A14W	0
UCB	TCGA	TCGA-BT-A20O-01A-21D-A14W	0
UCB	TCGA	TCGA-BT-A20Q-01A-11D-A14W	0
UCB	TCGA	TCGA-BT-A20R-01A-12D-A16O	0
UCB	TCGA	TCGA-BT-A2LB-01A-11D-A18F	0
UCB	TCGA	TCGA-BT-A3PJ-01A-21D-A21Z	0
UCB	TCGA	TCGA-BT-A3PK-01A-21D-A21Z	0
UCB	TCGA	TCGA-C4-A0F1-01A-11D-A10S	0
UCB	TCGA	TCGA-CF-A1HR-01A-11D-A13W	0
UCB	TCGA	TCGA-CF-A3MI-01A-11D-A20D	0
UCB	TCGA	TCGA-CU-A0YN-01A-21D-A10S	0
UCB	TCGA	TCGA-CU-A0YO-01A-11D-A10S	0
UCB	TCGA	TCGA-CU-A3YL-01A-11D-A22Z	0
UCB	TCGA	TCGA-DK-A1A3-01A-11D-A13W	0
UCB	TCGA	TCGA-DK-A1AE-01A-11D-A13W	0
UCB	TCGA	TCGA-DK-A1AG-01A-11D-A13W	0
UCB	TCGA	TCGA-DK-A2HX-01A-12D-A18F	0
UCB	TCGA	TCGA-DK-A2I2-01A-11D-A17V	0
UCB	TCGA	TCGA-DK-A3IN-01A-11D-A20D	0
UCB	TCGA	TCGA-DK-A3IQ-01A-31D-A20D	0
UCB	TCGA	TCGA-DK-A3IT-01A-31D-A20D	0
UCB	TCGA	TCGA-DK-A3IU-01A-11D-A20D	0
UCB	TCGA	TCGA-DK-A3WW-01A-22D-A23M	0
UCB	TCGA	TCGA-DK-A3WX-01A-22D-A22Z	0
UCB	TCGA	TCGA-DK-A3WY-01A-11D-A22Z	0
UCB	TCGA	TCGA-E5-A2PC-01A-11D-A202	0
UCB	TCGA	TCGA-E7-A3X6-01A-12D-A22Z	0
UCB	TCGA	TCGA-FD-A3B3-01A-12D-A202	0
UCB	TCGA	TCGA-FD-A3B7-01A-31D-A20D	0
UCB	TCGA	TCGA-FD-A3B8-01A-31D-A20D	0
UCB	TCGA	TCGA-FD-A3NA-01A-11D-A21A	0
UCB	TCGA	TCGA-FD-A3SM-01A-11D-A22Z	0
UCB	TCGA	TCGA-FD-A3SO-01A-11D-A22Z	0
UCB	TCGA	TCGA-FD-A3SP-01A-31D-A22Z	0
UCB	TCGA	TCGA-FD-A3SQ-01A-21D-A22Z	0
UCB	TCGA	TCGA-FD-A3SR-01A-11D-A22Z	0
UCB	TCGA	TCGA-FD-A3SS-01A-12D-A22Z	0
UCB	TCGA	TCGA-FT-A3EE-01A-11D-A202	0
UCB	TCGA	TCGA-G2-A2EC-01A-11D-A17V	0
UCB	TCGA	TCGA-G2-A2EK-01A-22D-A18F	0
UCB	TCGA	TCGA-G2-A2EO-01A-11D-A17V	0
UCB	TCGA	TCGA-G2-A3IB-01A-11D-A20D	0
UCB	TCGA	TCGA-G2-A3IE-01A-11D-A20D	0
UCB	TCGA	TCGA-GC-A3I6-01A-11D-A20D	0
UCB	TCGA	TCGA-GC-A3OO-01A-11D-A22Z	0
UCB	TCGA	TCGA-GC-A3RC-01A-11D-A22Z	0
UCB	TCGA	TCGA-GC-A3RD-01A-12D-A22Z	0
UCB	TCGA	TCGA-GC-A3WC-01A-31D-A22Z	0
UCB	TCGA	TCGA-GD-A3OP-01A-21D-A21Z	0
UCB	TCGA	TCGA-GD-A3OQ-01A-32D-A21Z	0
UCB	TCGA	TCGA-GD-A3OS-01A-12D-A21Z	0
UCB	TCGA	TCGA-GV-A3JV-01A-11D-A21Z	0
UCB	TCGA	TCGA-GV-A3QF-01A-31D-A22Z	0
UCB	TCGA	TCGA-GV-A3QG-01A-11D-A21Z	0
UCB	TCGA	TCGA-GV-A3QH-01A-11D-A21Z	0
UCB	TCGA	TCGA-H4-A2HO-01A-11D-A17V	0
UCB	TCGA	TCGA-K4-A3WV-01A-11D-A22Z	0

## Sheet: Fig. 2e
UC Location	Source	SampleID	Tumor Mutational Burden (mutations per MB)		Mann-Whitney test P value mean log TMB in TCGA UCB vs WCM UTUC
UTUC	BCM-MDA	BCM-MDA 01	0.690476		1.9e-05
UTUC	BCM-MDA	BCM-MDA 05	3.57143
UTUC	BCM-MDA	BCM-MDA 09	1.07143
UTUC	BCM-MDA	BCM-MDA 10	0.666667
UTUC	BCM-MDA	BCM-MDA 12	1.16667
UTUC	BCM-MDA	BCM-MDA 14	1.97619
UTUC	BCM-MDA	BCM-MDA 16	1.02381
UTUC	BCM-MDA	BCM-MDA 17	1.61905
UTUC	BCM-MDA	BCM-MDA 18	1.2619
UTUC	BCM-MDA	BCM-MDA 20	2.09524
UTUC	BCM-MDA	BCM-MDA 21	2.30952
UTUC	BCM-MDA	BCM-MDA 22	1.38095
UTUC	BCM-MDA	BCM-MDA 24	1.71429
UTUC	BCM-MDA	BCM-MDA 29	6.33333
UTUC	BCM-MDA	BCM-MDA 30	4.28571
UTUC	WCM	WCM UTUC 60	0.973876
UTUC	WCM	WCM UTUC 576	5.16696
UTUC	WCM	WCM UTUC 761	0.919772
UTUC	WCM	WCM UTUC 764	1.62313
UTUC	WCM	WCM UTUC 784	5.59979
UTUC	WCM	WCM UTUC 805	3.62498
UTUC	WCM	WCM UTUC 885	2.75932
UTUC	WCM	WCM UTUC 1099	9.17067
UTUC	WCM	WCM UTUC 1399	4.59886
UTUC	WCM	WCM UTUC 21	10.7938
UTUC	WCM	WCM UTUC 23	3.00279
UTUC	WCM	WCM UTUC 25	0.108208
UTUC	WCM	WCM UTUC 72	3.02984
UTUC	WCM	WCM UTUC 73	2.19122
UTUC	WCM	WCM UTUC 75	0.405782
UTUC	WCM	WCM UTUC 77	0.784511
UTUC	WCM	WCM UTUC 84	2.89458
UTUC	WCM	WCM UTUC 87	1.08208
UTUC	WCM	WCM UTUC 89	0.703355
UTUC	WCM	WCM UTUC 90	1.51492
UTUC	WCM	WCM UTUC 91	9.49529
UTUC	WCM	WCM UTUC 92	5.92441
UCB	TCGA	TCGA-C4-A0F7-01A-11D-A10S	1.73684
UCB	TCGA	TCGA-C4-A0F1-01A-11D-A10S	3.76316
UCB	TCGA	TCGA-BT-A20W-01A-21D-A14W	1.55263
UCB	TCGA	TCGA-BT-A20J-01A-11D-A14W	9.92105
UCB	TCGA	TCGA-BT-A20N-01A-11D-A14W	5.07895
UCB	TCGA	TCGA-BL-A13J-01A-11D-A10S	2.23684
UCB	TCGA	TCGA-BT-A20O-01A-21D-A14W	3.21053
UCB	TCGA	TCGA-BT-A20T-01A-11D-A14W	5.47368
UCB	TCGA	TCGA-BT-A20Q-01A-11D-A14W	2.23684
UCB	TCGA	TCGA-C4-A0F0-01A-12D-A10S	2.15789
UCB	TCGA	TCGA-C4-A0F6-01A-11D-A10S	4.47368
UCB	TCGA	TCGA-BL-A13I-01A-11D-A13W	2
UCB	TCGA	TCGA-CU-A0YN-01A-21D-A10S	3.31579
UCB	TCGA	TCGA-DK-A1A3-01A-11D-A13W	13.0263
UCB	TCGA	TCGA-CU-A0YO-01A-11D-A10S	2.10526
UCB	TCGA	TCGA-BT-A0YX-01A-11D-A10S	14.1053
UCB	TCGA	TCGA-CF-A1HS-01A-11D-A13W	4.60526
UCB	TCGA	TCGA-BT-A0S7-01A-11D-A10S	0.815789
UCB	TCGA	TCGA-CU-A0YR-01A-12D-A10S	3.13158
UCB	TCGA	TCGA-CF-A1HR-01A-11D-A13W	5.36842
UCB	TCGA	TCGA-DK-A1A5-01A-11D-A13W	5.52632
UCB	TCGA	TCGA-DK-A1A7-01A-11D-A13W	4.81579
UCB	TCGA	TCGA-DK-A2HX-01A-12D-A18F	2.07895
UCB	TCGA	TCGA-DK-A1AD-01A-11D-A13W	5.31579
UCB	TCGA	TCGA-DK-A1AE-01A-11D-A13W	2.73684
UCB	TCGA	TCGA-DK-A1AG-01A-11D-A13W	2.68421
UCB	TCGA	TCGA-BT-A2LB-01A-11D-A18F	12.0526
UCB	TCGA	TCGA-DK-A1AC-01A-11D-A13W	30.4211
UCB	TCGA	TCGA-DK-A1AA-01A-11D-A13W	2.13158
UCB	TCGA	TCGA-DK-A1AF-01A-11D-A13W	1.76316
UCB	TCGA	TCGA-DK-A1A6-01A-11D-A13W	7.05263
UCB	TCGA	TCGA-E5-A2PC-01A-11D-A202	4.86842
UCB	TCGA	TCGA-FT-A3EE-01A-11D-A202	3.39474
UCB	TCGA	TCGA-G2-A2EK-01A-22D-A18F	1.44737
UCB	TCGA	TCGA-G2-A2EF-01A-12D-A18F	5.78947
UCB	TCGA	TCGA-HQ-A2OE-01A-11D-A202	3.36842
UCB	TCGA	TCGA-FD-A3B3-01A-12D-A202	3.05263
UCB	TCGA	TCGA-DK-A2I1-01A-11D-A17V	9.84211
UCB	TCGA	TCGA-G2-A2EC-01A-11D-A17V	3.76316
UCB	TCGA	TCGA-DK-A2I2-01A-11D-A17V	3.68421
UCB	TCGA	TCGA-G2-A2EJ-01A-11D-A17V	8.63158
UCB	TCGA	TCGA-CF-A27C-01A-11D-A16O	3.28947
UCB	TCGA	TCGA-BT-A20R-01A-12D-A16O	5.47368
UCB	TCGA	TCGA-H4-A2HQ-01A-11D-A17V	9.39474
UCB	TCGA	TCGA-G2-A2ES-01A-11D-A17V	9.26316
UCB	TCGA	TCGA-G2-A2EO-01A-11D-A17V	18.8158
UCB	TCGA	TCGA-H4-A2HO-01A-11D-A17V	4.63158
UCB	TCGA	TCGA-GD-A2C5-01A-12D-A17V	5.81579
UCB	TCGA	TCGA-DK-A3IV-01A-22D-A21A	1.81579
UCB	TCGA	TCGA-FD-A3N5-01A-11D-A21A	6.47368
UCB	TCGA	TCGA-CU-A3KJ-01A-11D-A21A	4.94737
UCB	TCGA	TCGA-DK-A3IS-01A-21D-A21A	7.05263
UCB	TCGA	TCGA-BL-A3JM-01A-12D-A21A	4.02632
UCB	TCGA	TCGA-DK-A2I4-01A-11D-A21A	17.6579
UCB	TCGA	TCGA-DK-A3IK-01A-32D-A21A	4.63158
UCB	TCGA	TCGA-FD-A3NA-01A-11D-A21A	3.71053
UCB	TCGA	TCGA-DK-A3IU-01A-11D-A20D	7.78947
UCB	TCGA	TCGA-G2-A3IB-01A-11D-A20D	2.18421
UCB	TCGA	TCGA-FD-A3B5-01A-11D-A20D	3.36842
UCB	TCGA	TCGA-BT-A2LD-01A-12D-A20D	2.10526
UCB	TCGA	TCGA-DK-A3IM-01A-11D-A20D	1.73684
UCB	TCGA	TCGA-DK-A3IT-01A-31D-A20D	9.47368
UCB	TCGA	TCGA-DK-A3IL-01A-11D-A20D	4.05263
UCB	TCGA	TCGA-CF-A3MI-01A-11D-A20D	1.42105
UCB	TCGA	TCGA-DK-A3IN-01A-11D-A20D	8.26316
UCB	TCGA	TCGA-CU-A3YL-01A-11D-A22Z	6
UCB	TCGA	TCGA-E7-A3Y1-01A-11D-A22Z	3.36842
UCB	TCGA	TCGA-DK-A3WX-01A-22D-A22Z	1.26316
UCB	TCGA	TCGA-DK-A3IQ-01A-31D-A20D	3.23684
UCB	TCGA	TCGA-FD-A3B7-01A-31D-A20D	1.39474
UCB	TCGA	TCGA-CF-A3MH-01A-11D-A20D	1.02632
UCB	TCGA	TCGA-G2-A3IE-01A-11D-A20D	7.65789
UCB	TCGA	TCGA-FD-A3B6-01A-21D-A20D	6.26316
UCB	TCGA	TCGA-CF-A3MG-01A-11D-A20D	2.97368
UCB	TCGA	TCGA-FD-A3B8-01A-31D-A20D	0.447368
UCB	TCGA	TCGA-GV-A3JW-01A-11D-A20D	1.76316
UCB	TCGA	TCGA-GC-A3I6-01A-11D-A20D	4.13158
UCB	TCGA	TCGA-GV-A3JX-01A-11D-A20D	6.23684
UCB	TCGA	TCGA-GC-A3RB-01A-12D-A21Z	3.42105
UCB	TCGA	TCGA-GD-A3OS-01A-12D-A21Z	1.97368
UCB	TCGA	TCGA-BT-A3PK-01A-21D-A21Z	7.15789
UCB	TCGA	TCGA-FD-A3SJ-01A-12D-A22Z	5.55263
UCB	TCGA	TCGA-BT-A3PJ-01A-21D-A21Z	10.2368
UCB	TCGA	TCGA-GV-A3QH-01A-11D-A21Z	3.78947
UCB	TCGA	TCGA-CU-A3QU-01A-11D-A22Z	2.92105
UCB	TCGA	TCGA-GV-A3QI-01A-11D-A21Z	9.76316
UCB	TCGA	TCGA-GD-A3OP-01A-21D-A21Z	6.89474
UCB	TCGA	TCGA-GV-A3JV-01A-11D-A21Z	2.63158
UCB	TCGA	TCGA-BT-A3PH-01A-11D-A21Z	10.2105
UCB	TCGA	TCGA-FD-A3SS-01A-12D-A22Z	10.5263
UCB	TCGA	TCGA-GD-A3OQ-01A-32D-A21Z	2.42105
UCB	TCGA	TCGA-GV-A3QG-01A-11D-A21Z	2.02632
UCB	TCGA	TCGA-GV-A3QF-01A-31D-A22Z	3.31579
UCB	TCGA	TCGA-GC-A3OO-01A-11D-A22Z	2.76316
UCB	TCGA	TCGA-GC-A3RD-01A-12D-A22Z	2.36842
UCB	TCGA	TCGA-K4-A3WS-01A-11D-A22Z	6.42105
UCB	TCGA	TCGA-K4-A3WV-01A-11D-A22Z	1.92105
UCB	TCGA	TCGA-GC-A3RC-01A-11D-A22Z	7.36842
UCB	TCGA	TCGA-GC-A3WC-01A-31D-A22Z	3.23684
UCB	TCGA	TCGA-FD-A3SR-01A-11D-A22Z	3.65789
UCB	TCGA	TCGA-DK-A3WY-01A-11D-A22Z	0.605263
UCB	TCGA	TCGA-DK-A3X2-01A-11D-A22Z	2.76316
UCB	TCGA	TCGA-DK-A3X1-01A-12D-A22Z	18.6842
UCB	TCGA	TCGA-FD-A3SQ-01A-21D-A22Z	3.02632
UCB	TCGA	TCGA-FD-A3SL-01A-21D-A22Z	5.34211
UCB	TCGA	TCGA-FD-A3SN-01A-12D-A22Z	8.52632
UCB	TCGA	TCGA-FD-A3SP-01A-31D-A22Z	3.07895
UCB	TCGA	TCGA-E7-A3X6-01A-12D-A22Z	3.05263
UCB	TCGA	TCGA-GC-A3BM-01A-11D-A22Z	2.73684
UCB	TCGA	TCGA-G2-A3VY-01A-11D-A22Z	15.8158
UCB	TCGA	TCGA-FD-A3SM-01A-11D-A22Z	4.44737
UCB	TCGA	TCGA-FD-A3SO-01A-11D-A22Z	8.86842
UCB	TCGA	TCGA-DK-A3WW-01A-22D-A23M	25.5526
UCB	TCGA	TCGA-GC-A3YS-01A-11D-A23M	5.23684
UCB	TCGA	TCGA-GU-A42R-01A-11D-A23M	3.73684
UCB	TCGA	TCGA-FJ-A3Z7-01A-12D-A23M	8.73684
UCB	TCGA	TCGA-FJ-A3ZE-01A-11D-A23M	9.02632
UCB	TCGA	TCGA-FJ-A3ZF-01A-11D-A23M	5.44737
UCB	TCGA	TCGA-GV-A40G-01A-11D-A23M	3.26316
UCB	TCGA	TCGA-GV-A40E-01A-12D-A23M	5.36842
UCB	TCGA	TCGA-BT-A42C-01A-11D-A23M	8.52632
UCB	TCGA	TCGA-BL-A13I-01A-11D-A271	1.94737
UCB	TCGA	TCGA-BL-A0C8-01A-11D-A271	2.65789
UCB	TCGA	TCGA-BL-A13J-01A-11D-A271	2

## Sheet: Fig. 3a
Signature Criteria	UC Location	Source	Gene	ADIRF	AHNAK2	ALOX5AP	BHMT	CAPN5	CD14	CDK6	CHST15	CYP2J2	CYP4B1	EMP3	FAM174B	FAP	FBP1	GAREM	GATA3	GDPD3	GLIPR1	GPD1L	HMGCS2	MSN	MT1X	MT2A	PALLD	PDGFC	PLEKHG6	PPARG	PPFIBP2	PRKCDBP	PRRX1	RAB15	RNF128	SCNN1B	SCNN1G	SEMA5A	SLC27A2	SLC9A2	SPINK1	TBX2	TMEM97	TMPRSS2	TOX3	TRAK1	TUBB6	UPK1A	UPK2
UNC	UTUC	BCM-MDA	BCM-MDA 01	832.693	1.00471	1.24115	2.05424	13.3132	4.00281	0.910924	1.66987	15.5314	65.5551	0.00059241	118.477	0.651585	62.6651	6.2418	126.237	27.5172	2.42501	16.9574	15.6661	0.00059241	37.9911	80.279	10.0587	0.651585	19.5475	52.292	19.2351	16.6187	0.651585	42.4559	0.00059241	23.7168	10.2933	4.52942	8.96688	9.12954	1070.39	113.501	37.0647	0.00059241	5.49132	25.3307	6.06726	0.00059241	283.641
UNC	UTUC	BCM-MDA	BCM-MDA 05	881.487	1.71959	0.367213	12.5567	14.937	1.85658	0.501749	0.367213	13.3273	55.0627	26.7439	95.4355	0.099985	16.6926	7.83394	102.999	40.5042	0.099985	8.48727	30.1791	16.8861	1.99281	22.969	4.09378	0.501749	11.9979	13.6134	82.0954	10.4758	0.099985	16.1121	7.94799	71.773	13.3273	3.65426	1.23793	3.06917	779.112	219.475	12.656	16.0397	6.59811	18.9257	3.65426	0.646287	36.1339
UNC	UTUC	BCM-MDA	BCM-MDA 09	25.8823	2.55174	0.200356	0.302936	6.34032	1.75884	0.220745	0.917745	10.738	6.45374	3.19644	19.1016	0.0640027	6.69974	0.623284	184.35	154.861	0.0939789	20.9663	1.54559	9.69948	21.862	124.346	2.67258	0.161133	18.6788	25.2135	6.17541	12.7288	0.240982	29.366	8.20884	12.391	1.64834	0.322595	0.048917	1.02907	18.2513	43.1938	5.2812	4.72324	0.048917	15.4036	22.1216	18.8533	120.049
UNC	UTUC	BCM-MDA	BCM-MDA 10	300.769	0.23727	1.07866	0.269979	18.4521	2.56744	0.565125	0.494376	60.5124	24.6715	19.3885	68.7025	0.494376	33.8811	2.79274	72.9942	39.6122	0.529951	9.63988	45.7869	15.228	11.8105	153.947	2.39423	0.599714	11.887	50.0801	56.7289	31.3718	1.55622	27.0249	6.22076	4.36893	4.70259	2.82703	2.39423	0.330485	881.487	257.985	10.7073	11.5127	4.10284	25.2572	9.56406	72.2796	139.052
UNC	UTUC	BCM-MDA	BCM-MDA 12	1149.22	3.43856	3.7561	14.0574	10.4273	0.207774	0.448625	0.0757688	20.3106	32.4009	4.68204	102.442	0	49.1794	3.43856	128.415	3.11711	0.111939	6.8669	2.75568	16.7786	11.5093	49.7096	1.25844	0.111939	7.86766	73.222	56.8331	19.6283	0.00422251	30.047	37.233	46.9263	1.57571	4.09437	3.11711	0.352912	31.7506	56.5255	2.75568	5.54066	0.155974	20.8918	8.16741	8.33011	21.2954
UNC	UTUC	BCM-MDA	BCM-MDA 14	2322.08	0.0450406	1.27143	103.488	18.7465	3.3902	0.0699482	0.321986	90.0135	350.917	4.71325	29.1523	0.342345	199.696	9.03307	444.72	49.7723	0.461953	50.7758	425.599	5.68631	3.1792	20.7721	3.1792	0.163919	30.2766	627.551	48.521	5.12383	0.183696	54.7776	74.8944	76.2811	264.023	11.8449	5.34204	8.4156	6674.49	41.6056	175.881	98.793	15.6467	114.142	3.19948	33.3452	173.971
UNC	UTUC	BCM-MDA	BCM-MDA 16	1149.22	0.287432	0.367897	8.33696	45.4333	3.2306	0.179008	0.214751	15.9349	50.1416	13.3856	146.301	0	69.4764	4.78039	111.346	28.5373	0.76753	10.5824	24.9743	5.4869	12.6268	34.6579	1.98879	1.8261	21.1375	58.7345	50.316	15.4962	0.141968	41.734	15.1026	56.8611	16.0685	2.52398	0.367897	5.67948	6674.49	256.569	18.5977	16.478	2.67975	22.4796	4.18689	140.516	298.979
UNC	UTUC	BCM-MDA	BCM-MDA 17	185.685	0.0622455	0	52.6798	6.8413	0.864091	0.684323	1.25506	4.988	15.9627	6.18059	18.3276	0	12.4161	8.79567	755.759	37.6132	0.0622455	3.31027	21.5394	90.3141	6.35271	25.2473	2.07534	0.237699	16.8921	23.0639	162.729	3.7068	0.0221364	8.96294	2.6807	56.7536	13.4372	8.17565	0.364458	4.25355	425.599	291.105	1.66808	21.5394	11.8346	47.5367	8.63932	0.237699	19.3401
UNC	UTUC	BCM-MDA	BCM-MDA 18	601.681	0.078676	0.488446	1.87901	32.7211	2.05458	0.581626	0.121487	11.1378	25.5367	6.17277	130.734	0	48.6546	4.92721	156.795	17.34	0.993102	8.42209	40.1898	8.52837	12.1966	29.5088	3.16091	1.96564	20.4081	40.8064	79.1196	6.41185	0.168448	30.4689	14.0863	57.4858	8.09891	3.44566	0.168448	1.62049	517.91	236.297	6.73742	10.0724	2.10267	19.4079	1.49054	6.86353	37.325
UNC	UTUC	BCM-MDA	BCM-MDA 20	1400.8	2.19576	1.86487	3.64343	24.5922	1.94439	0.879954	0.376161	16.8503	79.3145	9.40001	172.478	0	21.1079	9.07994	150.153	33.6571	0.130839	12.6501	35.5977	9.0392	9.57989	13.303	1.67562	0.293152	29.9207	21.6017	70.591	14.122	0	25.8354	12.46	126.92	7.21229	3.64343	0.542714	2.02528	1208.22	229.486	11.1331	22.9414	2.36136	16.7521	2.11052	31.1623	312.751
UNC	UTUC	BCM-MDA	BCM-MDA 21	384.722	0.128407	2.00183	0.562312	15.1876	2.67574	2.75083	0.193804	25.5367	53.0657	2.44972	27.3274	0.0973009	29.245	27.7716	399.975	1.25623	6.68168	9.25455	11.9997	6.51655	19.2065	6.94735	14.2484	3.10106	6.01116	52.3179	18.9867	2.78153	2.7217	5.46559	47.4161	10.5958	5.78371	10.3919	0.863005	9.90976	3112.32	21.1248	10.7317	19.6427	26.6594	37.4299	4.3105	2.16384	10.2732
UNC	UTUC	BCM-MDA	BCM-MDA 22	611.029	0.303391	1.7296	58.3899	6.84406	2.44594	0.351326	0.207038	14.2322	96.5564	5.51968	13.4056	0.801907	70.4623	7.07653	399.975	33.6756	1.22093	17.7758	20.5781	14.294	9.76612	20.9826	8.45824	0.600286	8.24972	81.4058	11.529	1.49217	3.10702	17.6338	70.1273	41.8294	54.1087	22.1657	0.96457	7.65302	4459.83	16.7108	131.184	56.2236	20.0601	16.9224	7.80125	127.539	373.982
UNC	UTUC	BCM-MDA	BCM-MDA 24	328.397	0.670534	5.40014	5.05123	3.58802	5.58183	1.70261	1.79035	14.7984	22.2337	13.5283	6.55016	0.913269	43.8768	16.1865	94.5713	3.8506	3.56826	14.5362	5.31266	41.9436	73.1294	228.405	35.9808	4.16697	9.07262	61.6966	10.0052	2.39032	5.56925	40.2028	45.6924	1.92066	5.00922	18.8391	3.69184	1.35046	1096.81	3.23642	37.1662	23.7786	24.6026	21.3567	26.806	27.9121	10.6103
UNC	UTUC	BCM-MDA	BCM-MDA 26	562.452	0.129113	2.54666	70.6341	29.651	3.45236	0.484168	0.456931	35.8617	360.316	3.86368	8.7892	0.377894	71.2347	11.8798	388.374	38.6981	1.40527	21.9182	187.784	9.53936	2.71879	7.8272	3.96465	1.88664	10.3059	102.192	57.9421	0.917279	0.861477	11.9873	54.4498	22.3067	43.2892	42.0391	1.42038	24.6559	4459.83	128.705	208.513	219.475	27.8351	70.5479	2.02336	744.916	1808.16
UNC	UTUC	BCM-MDA	BCM-MDA 28	305.453	0.0408603	0.178068	214.237	26.832	3.71999	2.48866	0.178068	7.43349	19.0149	2.51424	5.93303	0.519126	17.3993	14.6824	328.397	11.8121	1.53507	52.8153	113.304	11.3327	31.8508	24.3158	7.69164	3.19644	6.16215	173.971	22.1122	3.64286	1.05017	8.45023	41.7601	285.217	121.399	5.1685	3.67876	15.1479	6674.49	25.1193	39.0002	46.1023	63.2631	28.1563	5.59302	18.0257	198.02
UNC	UTUC	WCM	WCM UTUC 70	1070.39	0.629851	1.08043	0.0427797	25.9406	2.1449	1.34178	0.211502	18.0225	194.015	2.14895	94.7986	0.292029	32.855	8.67453	121.65	10.4872	0.74316	6.19019	113.501	7.37316	6.89389	12.3532	1.6134	0.175978	9.38952	42.4559	44.8099	1.82199	0.237484	39.9947	17.0773	5.05196	3.97549	7.3036	4.27964	1.13094	2745.36	129.97	14.5335	25.9522	12.2352	28.1312	2.04286	22.0724	178.381
UNC	UTUC	WCM	WCM UTUC 73	1070.39	10.0922	0.229866	25.4794	7.51434	2.22043	1.44502	0.530226	11.0459	4.43955	6.86186	187.784	0.117733	27.5029	4.95737	253.537	22.6736	0.498667	10.8648	0.576693	9.50627	15.3018	68.5488	4.37453	3.84024	8.03344	40.1236	72.3606	7.75449	0.0645437	66.3282	11.3687	53.1387	3.25054	1.05219	0.143899	1.52036	219.475	83.6426	4.16816	21.862	0.723779	32.7474	15.6661	34.139	82.964
UNC	UTUC	WCM	WCM UTUC 74	461.202	4.29561	5.04185	0.0506428	8.02056	6.41997	4.35418	1.98274	19.1268	60.3266	10.0922	56.3299	0.553012	18.3603	7.35301	53.7377	13.2315	2.54666	6.79823	22.8805	60.6335	38.4013	285.217	7.01689	2.55174	7.70278	37.5489	20.1564	7.12785	0.522962	31.6105	17.9773	3.45146	1.34178	2.24085	8.126	0.562312	15.7665	54.4498	5.83232	4.68694	2.46125	23.4974	15.1946	4.52804	17.1248
UNC	UTUC	WCM	WCM UTUC 75	363.623	4.66731	11.6999	0.103849	6.71654	14.308	3.18621	2.40675	13.7879	35.9256	19.9382	50.6528	0.553923	15.5793	5.37646	36.4021	17.3993	3.90127	5.28887	23.6974	53.7377	32.299	249.418	7.79058	4.39716	9.08408	30.4932	17.1655	20.3578	0.763128	19.182	8.92831	3.07103	0.704783	1.0738	8.8017	0.2	9.81646	35.4812	7.86432	2.28624	0.424781	14.7042	24.152	1.5344	18.4397
UNC	UTUC	WCM	WCM UTUC 77	477.653	0.322297	0.31335	12.988	21.4686	1.17746	0.0974544	0.209663	14.2756	17.5592	1.41214	40.2299	0.139325	109.409	12.3353	214.237	7.01689	1.58674	4.63897	37.1881	18.7389	20.5311	12.0131	5.66096	0.328028	13.3195	91.7859	63.564	1.59056	0.0774595	22.7412	78.4939	0.756021	0.699585	0.9867	2.18148	0.786309	679.876	24.7815	11.3721	8.63812	29.1451	24.7604	8.66759	1.37494	34.2535
UNC	UTUC	WCM	WCM UTUC 78	2018.74	0.213687	0.298096	16.2975	14.5335	0.954721	1.16066	0.186488	57.036	67.7412	1.71467	83.0768	0.0658246	54.6362	10.5492	181.772	29.3591	0.340144	43.2589	3.72321	9.01566	12.9842	22.1351	2.22514	1.56062	21.37	83.4219	72.7947	1.43123	0.0514938	85.7473	77.6002	35.0353	17.2102	16.0685	2.24637	6.81899	267.296	3.40191	35.0954	28.0265	6.4465	30.1562	2.08533	439.546	1808.16
UNC	UTUC	WCM	WCM UTUC 80	85.2851	2.42426	0.718658	4.52672	3.09635	1.10735	0.101312	0.406226	2.43343	1.11583	2.20677	57.7182	0.114199	50.9389	20.5707	185.685	4.51142	0.681922	7.7626	0	3.15085	12.8558	16.2445	17.5104	0.51028	4.79765	68.3296	68.7025	1.41925	0.0595167	13.9233	43.9846	2.38264	0.940352	6.48017	2.35464	0.0117841	1357.7	5.27039	2.924	29.7051	21.8799	23.5808	11.3453	1.76543	7.06975
UNC	UTUC	WCM	WCM UTUC 82	396.005	0.238402	4.40122	2.1393	26.5132	2.91046	0.938973	0.754331	16.8406	72.7947	5.62595	110.247	0.488446	60.3976	4.2549	184.35	34.8942	0.634802	16.5415	48.1482	11.2238	14.665	51.2168	3.43856	1.09545	20.6089	42.9829	16.1343	2.36295	0.27858	45.3996	16.7403	4.79361	7.68341	3.67116	10.93	2.00481	6.84864	15.6147	22.7859	7.39541	0.0492066	24.8046	2.45192	3.77712	77.7013
UNC	UTUC	WCM	WCM UTUC 83	898.279	0.0873	2.78731	2.98325	14.6559	11.0976	0.197814	0.226541	47.8863	90.9346	8.15525	56.2236	0.153351	149.492	11.0169	96.8968	14.2756	1.39135	7.11452	16.3508	4.39716	8.02911	33.9347	4.31598	0.335246	10.1108	48.106	43.2589	4.49849	0.156789	53.6095	48.1482	21.0877	14.0551	11.8072	8.27472	0.741557	1357.7	70.212	28.9753	27.7165	15.7879	21.1538	3.00003	7.46451	156.795
UNC	UTUC	WCM	WCM UTUC 85	700.77	0.0878966	4.07722	0.126224	9.01816	6.45374	0.279753	0.60906	5.45066	34.2719	12.5342	46.3812	0.304382	39.7082	3.77654	112.407	23.2843	1.48156	22.099	138.262	18.3146	56.2236	165.33	8.24835	1.42501	13.9546	34.2535	23.5704	9.91811	1.26913	60.6335	18.9467	22.6185	27.9194	0.877868	0.938043	0.153803	2513.47	57.5628	86.1464	21.5019	1.73393	22.5425	8.62879	189.299	127.539
UNC	UTUC	WCM	WCM UTUC 86	956.403	0.0963611	1.73807	3.28866	31.4443	1.94824	0.702949	1.2708	16.6465	253.537	4.62685	50.411	0.501358	36.507	7.29142	12.7707	49.0814	0.520783	35.1538	285.217	10.1225	17.9512	34.5367	4.79625	1.14495	14.4343	40.5177	46.2431	1.83695	0.156333	36.0799	25.4347	17.6028	16.3227	9.38405	1.9677	4.08546	477.653	103.861	97.8714	61.1879	8.82616	33.667	3.05057	54.6362	690.227
UNC	UTUC	WCM	WCM UTUC 87	733.855	0.150179	13.0091	0.350229	26.3905	26.5132	0.589057	1.50451	1.83776	100.908	28.3085	19.7616	2.2621	37.3038	5.25412	72.8828	55.0627	4.42456	14.7777	4.53452	57.1854	30.4293	804.599	7.13744	4.45976	16.0369	53.4246	24.142	11.1877	1.59393	26.5849	24.7391	27.0568	7.63316	12.4927	6.74927	4.26518	6674.49	80.8735	60.8261	86.3968	12.8631	15.9846	11.7417	51.3026	141.58
UNC	UTUC	WCM	WCM UTUC 89	1149.22	0.14488	1.33629	0.942252	34.6153	1.60381	1.14388	0.819772	21.8171	209.432	2.46047	97.698	0.138472	93.7573	7.02603	164.803	7.28326	0.68256	16.3568	246.638	5.76727	12.6917	18.1976	2.71207	1.16562	22.1888	60.159	103.488	2.11226	0.0180582	58.3899	24.4788	21.6188	9.12707	5.51541	1.92561	3.71774	6674.49	129.006	20.1483	39.0372	5.45491	42.4071	2.2653	123.056	274.265
UNC	UTUC	WCM	WCM UTUC 90	611.029	0.194353	0.655169	10.701	2.4528	2.56508	0.840459	0.110192	9.58769	12.8119	3.20729	50.9389	0.0430339	112.622	7.53005	167.558	3.38241	1.38783	6.73263	0.0389785	16.015	12.0769	19.1268	3.93072	1.51644	0.961576	53.5596	39.3871	8.03798	0.123322	36.2694	35.4408	5.49424	1.43063	3.08983	1.27538	0.518254	2018.74	3.10981	2.22358	8.13048	1.39256	28.5637	7.93763	23.4408	16.1559
UNC	UTUC	WCM	WCM UTUC 91	370.334	1.15356	16.9428	0	6.43405	5.92397	0.981211	0.891095	41.4384	205.867	8.0449	16.9729	0.755604	2.9056	2.51424	23.9667	6.59362	1.49469	21.7667	9.06082	49.012	79.3145	153.536	3.07403	0.533773	11.5861	31.2315	6.38828	2.93098	0.756021	27.2196	24.113	14.5806	2.37239	1.1251	2.30793	0.359822	2.3497	5.1052	16.859	1.09344	0.289871	12.7112	5.01489	23.788	16.2553
UNC	UTUC	WCM	WCM UTUC 92	11.7892	6.65054	9.45432	0.084559	1.35719	59.0824	5.94259	4.20919	0.0738064	0.234971	84	2.20353	1.69301	2.41186	0.425494	17.7721	1.86222	2.21417	2.72859	0.047494	160.236	323.511	1122.52	9.2369	12.2651	0.176202	2.77485	1.58993	18.1431	6.72748	1.58537	0.291095	0.0683916	0.0276928	2.34573	0.548735	0.0164622	12.8029	1.21067	6.081	0.0231395	0.280844	3.86538	82.0954	0.675756	0.362669
UNC	UTUC	WCM	WCM UTUC 21	1578.63	0.0480331	2.4825	0.219712	24.5872	5.63405	0.189447	0.291095	28.2952	176.524	8.93573	43.9557	0.409951	21.637	4.89193	62.9462	19.6604	0.805723	45.1088	98.7057	9.94884	11.7454	49.0453	2.27038	0.390301	8.30409	50.7758	39.7365	6.66872	0.571699	39.9172	78.4939	92.5101	47.6605	6.17966	1.34859	2.37563	3112.32	39.9947	28.4658	41.2119	5.25561	67.37	3.65375	65.1662	517.91
UNC	UCB	TCGA	TCGA-C4-A0F7-01-11R-A084	8.03568	4.70585	1.71537	0.0873	0.889156	5.83232	12.6877	3.85638	3.39892	10.5885	12.1804	8.10911	1.99722	1.15632	2.90267	20.6089	2.0924	3.43653	26.6831	1.25623	36.7606	166.477	312.751	18.5045	0.61455	2.30959	11.0332	2.75522	12.6917	2.53565	2.16672	6.94839	7.94169	1.06536	0.39365	1.84466	0.228821	0.195195	2.0384	10.1958	0.941289	0.0838583	3.70455	39.7082	0.335438	1.23443
UNC	UCB	TCGA	TCGA-C4-A0F1-01-11R-A034	49.2404	82.5361	7.81774	0.923219	1.62049	13.5715	5.70007	13.1662	3.7949	0.0279001	24.2788	1.11427	4.69928	1.65314	19.8039	7.55883	0.297286	6.58466	2.47554	0	187.069	305.453	1019.05	21.4519	5.18251	1.53832	1.64908	1.86527	37.7752	3.44204	0.915083	3.084	0.0230231	0.064705	0.581945	0.0360734	0.100873	7.40381	2.03626	9.63453	0.0112368	0	5.38668	96.7319	0	0.0896638
UNC	UCB	TCGA	TCGA-BT-A20J-01-11R-A14Y	90.7869	2.6461	9.21604	0.0692622	1.42436	43.8617	10.6948	3.26166	1.10133	13.9055	43.5572	3.06917	0.827698	15.99	0.178178	0.948378	4.14358	2.51511	8.36297	2.91804	97.8714	32.4539	119.011	10.5615	1.58537	22.7117	6.64326	10.1077	6.43575	40.9839	1.89232	0.326271	0.460719	0.504787	0.759245	0.694498	3.53617	0.182923	0.936332	8.94104	1.8807	0.0103603	4.26872	44.6871	1.31983	2.45794
UNC	UCB	TCGA	TCGA-BT-A20N-01-11R-A14Y	111.562	1.12672	1.90504	6.64326	6.87854	7.00286	2.55174	0.909058	20.4044	4.03654	6.41801	17.5531	2.62788	27.5435	9.14905	109.195	4.58124	2.48696	9.1821	0.0601288	8.08388	9.1029	31.3637	10.5885	1.82047	18.9659	91.7859	7.04193	3.82644	3.11565	19.4479	24.8247	10.3178	2.53207	106.007	11.5682	2.40864	16.1176	7.43795	23.5071	9.29375	5.678	11.8346	57.2446	2.90859	20.1329
UNC	UCB	TCGA	TCGA-BT-A20O-01-21R-A14Y	18.5904	1.50396	34.3915	0.0447745	1.96348	181.772	3.39892	3.78787	3.26484	0.189447	135.718	2.9882	6.92183	7.33826	0.969128	3.64904	0.735473	12.2425	3.69583	0	200.523	39.4339	323.511	22.4694	9.72837	0.198932	4.08077	3.60489	18.426	11.4749	4.44705	0.873568	0.229592	0	0.484298	1.38955	0.926025	0.0503732	6.66317	4.43286	0	0.00743576	3.99408	63.564	0	0.18572
UNC	UCB	TCGA	TCGA-BT-A20P-01-11R-A14Y	2018.74	0.163204	0.824109	2.30872	14.2802	5.02044	0.466696	0.172952	13.7159	112.622	6.03788	69.4764	0.174175	52.907	4.29346	202.368	3.78247	1.61199	6.08738	76.7871	38.7225	30.1722	65.6921	5.33988	2.91518	10.7463	51.5882	20.9542	14.937	2.11817	26.3671	36.507	6.67246	3.93906	4.97554	4.30743	0.858213	34.5549	140.145	23.4608	1.62795	6.17277	11.3656	6.82688	10.7965	101.81
UNC	UCB	TCGA	TCGA-BT-A20Q-01-11R-A14Y	817.971	1.00471	8.10911	0.0443214	11.1943	25.2432	2.2621	3.45329	15.656	183.794	17.6028	110.247	7.89346	2.3205	3.93194	145.523	2.81795	3.45568	11.7997	5.64375	73.1739	81.7463	62.0459	27.1045	6.06656	5.77562	27.6888	22.1703	7.43795	11.7067	20.4118	28.9182	7.898	5.57639	7.0383	6.26431	0.988601	19.2499	11.878	29.1594	6.57233	0.817335	11.6635	12.7493	4.18049	165.33
UNC	UCB	TCGA	TCGA-BT-A20T-01-11R-A14Y	1277.1	1.27368	3.62415	0.687963	9.95739	14.6898	2.45794	1.9867	38.3022	97.3867	19.1401	32.855	2.64418	39.9172	6.28906	89.5011	19.8395	3.18732	9.11903	28.7805	39.7568	41.5493	60.2113	27.7852	8.60218	9.9994	41.2982	14.4251	20.7721	3.87619	11.1079	45.4693	17.6533	4.65837	11.3521	9.01311	0.484039	1.25681	7.82618	33.3711	7.40165	1.52298	6.41801	21.2612	66.3282	381.16
UNC	UCB	TCGA	TCGA-BT-A20U-01-11R-A14Y	297.08	4.6965	6.97235	0.103765	13.4475	13.8274	3.76008	5.38535	1.5668	29.8833	13.7925	9.06874	3.42511	4.06887	4.058	20.1641	32.0054	5.52445	5.65488	0.262748	86.781	57.7182	91.2112	31.5085	8.11161	4.44066	7.36515	7.90714	12.4816	8.04953	11.3621	0.957159	1.90356	0.11208	1.36754	1.44184	0.966529	0.606191	1.76461	14.9916	9.37889	0.0513238	6.43957	16.2059	0.183871	24.9135
UNC	UCB	TCGA	TCGA-BT-A20W-01-21R-A14Y	1178.41	0.124325	3.66014	163.771	14.9973	6.74017	0.388038	0.938973	6.89911	150.391	10.9712	12.5197	0.910016	83.4219	4.92097	177.705	55.1599	1.33679	9.02351	96.3906	39.6363	15.399	43.2255	6.3359	2.00104	15.783	101.451	25.9522	3.91677	0.761984	40.7105	41.156	99.3799	57.036	15.5793	4.60199	5.82407	3112.32	60.159	159.121	76.185	25.6426	16.7757	24.3754	215.218	832.693
UNC	UCB	TCGA	TCGA-BL-A0C8-01-11R-A10U	2322.08	0.171494	2.13159	105.206	21.7577	4.36745	2.50301	2.36989	190.751	10.6169	9.12954	8.82858	0.829295	176.524	13.8869	59.4137	123.056	0.92853	12.9758	388.374	50.1416	180.376	722.867	4.67984	3.60155	27.5587	331.409	19.1123	5.13312	0.835987	86.5331	162.24	39.3871	98.0418	23.9992	12.5039	10.3526	4459.83	44.843	111.776	82.5361	19.4549	26.7556	14.0297	151.672	1452.39
UNC	UCB	TCGA	TCGA-BL-A13J-01-11R-A10U	241.219	3.98591	4.13242	0.281002	5.06799	9.35097	0.344839	1.19049	24.152	18.0978	9.50627	35.6324	5.96594	20.4922	14.8832	76.377	45.1399	1.37801	10.2732	6.13917	23.7488	102.001	144.268	19.8111	2.86955	6.52009	55.0627	10.7136	3.53054	4.5801	15.3477	81.1991	21.6276	2.98619	14.0124	19.6466	0.716528	174.565	12.8029	33.6065	7.65834	5.34853	12.4125	29.1165	39.1328	238.839
UNC	UCB	TCGA	TCGA-BT-A0YX-01-11R-A10U	7.7299	24.6715	10.7852	0	4.65054	20.9622	5.93064	5.19973	5.60119	43.2255	10.3059	4.28337	2.16843	3.99067	3.38635	3.66907	4.68816	2.50189	12.9379	0.0771578	75.3341	249.418	98.8802	18.7258	3.44313	6.36323	5.02773	5.07681	2.93292	2.27712	7.22063	7.07937	8.24835	3.52425	2.50545	1.91104	1.07008	1.326	1.47581	4.18049	10.1929	0.0101154	8.74436	43.8349	0.0214284	3.90127
UNC	UCB	TCGA	TCGA-BT-A0S7-01-11R-A10U	28.1563	1.24088	3.98337	0.0733653	2.58585	10.7655	0.623284	6.85997	1.89167	0.224864	14.1282	3.37812	1.84544	2.31977	2.02224	26.1629	1.23332	1.42759	8.37931	12.5938	45.2407	103.861	153.947	10.0345	0.591059	1.63448	3.76686	2.02618	8.17565	4.29561	2.57962	1.71397	0.178123	0.0346309	0.641633	0.957159	0.158875	0.151654	2.07098	30.6896	0.0262689	0	3.37301	47.7758	4.27463	1.93467
UNC	UCB	TCGA	TCGA-C4-A0F0-01-12R-A10U	47.3008	8.01822	8.13472	0	1.7978	23.6565	13.6474	4.86508	0.529951	0	173.971	1.80903	5.31481	3.11754	1.99878	0.669652	0.49361	6.04446	5.70661	0	360.316	198.832	1178.41	13.063	4.99032	0.199233	0.901656	0.650066	20.627	6.52358	1.83908	0.438553	0.121778	0	0.568523	0.527092	0.0467117	0.696843	2.77574	15.0204	0.0526644	0	5.20725	272.589	0.145068	0
UNC	UCB	TCGA	TCGA-C4-A0F6-01-11R-A10U	618.941	1.73393	2.12838	0.248799	9.22192	12.5703	0.694161	1.02139	21.146	3.81357	10.5277	54.2498	2.63655	16.4949	7.53005	96.7319	50.1777	1.44614	43.8035	129.331	19.12	68.3296	53.654	15.5793	4.38451	23.6289	31.4443	10.9359	5.52296	4.34673	58.0553	50.6096	130.859	42.5367	6.41618	5.74287	2.54131	82.7399	17.0271	43.9274	16.5648	3.04155	33.5876	8.61936	360.316	700.77
UNC	UCB	TCGA	TCGA-CU-A0YN-01-21R-A10U	77.8056	4.93914	17.535	0.0410892	4.19243	28.3222	4.34673	3.0819	1.68533	1.24382	27.8928	1.63996	9.96956	2.73222	7.50411	6.13771	51.2168	8.53778	2.2729	0.126738	33.0442	138.262	439.546	20.4118	4.23652	5.42639	4.68939	4.78665	12.0327	10.1311	3.60941	1.76949	0.484298	1.67365	1.88664	3.80981	0.207852	22.6185	3.62948	7.25076	1.2628	0.140944	4.01959	36.507	0.94464	3.50603
UNC	UCB	TCGA	TCGA-CU-A0YR-01-12R-A10U	1915.47	1.27538	18.1499	5.5274	65.7567	22.3247	0.827698	2.24085	6.53443	11.2039	25.2629	26.4257	5.24251	24.2363	6.72017	0.442761	113.916	3.0906	11.4275	121.65	52.0633	11.1612	118.477	8.87209	4.05214	22.4972	136.802	10.5795	5.4701	4.61503	118.735	42.9192	65.408	20.9124	2.46655	11.7204	7.32359	2745.36	34.3108	93.7573	44.4626	10.7852	30.2301	16.9729	6.49463	975.454
UNC	UCB	TCGA	TCGA-CU-A0YO-01-11R-A10U	483.412	2.13533	8.58102	0.93426	25.5959	13.435	8.37	3.29083	23.788	119.507	12.5777	39.9444	1.01656	46.6257	7.36321	53.4246	8.0472	2.21076	20.9199	25.3102	41.5493	12.3315	92.8344	21.4686	3.50056	13.1373	46.3812	26.6959	9.10496	1.61533	31.1831	22.862	28.5373	3.49212	5.93218	5.01489	0.646801	594.361	6.23831	16.7285	34.4918	2.0493	19.819	28.0265	213.178	118.477
UNC	UCB	TCGA	TCGA-BL-A13I-01-11R-A13Y	8.43719	0.359607	38.8901	0.0149259	3.91198	435.13	2.6717	18.8637	0.140866	0.190463	232.689	4.38971	1.31448	3.26067	2.07872	1.40832	1.15598	18.0102	2.76044	0.561711	116.265	33.7409	206.736	52.469	10.7852	0.206531	13.435	2.59384	16.5064	4.97261	5.75332	1.08592	0.162968	0.0120032	0.923219	0.574374	0.0363835	0.463817	49.59	10.2284	0.0264613	0	5.51233	70.0451	0.406942	0.539924
UNC	UCB	TCGA	TCGA-CF-A1HR-01-11R-A13Y	2322.08	1.23726	2.69883	0.312635	54.4032	6.11235	0.780153	0.81022	7.23874	159.121	13.1787	49.4285	0.706328	32.855	3.80176	64.0147	48.3407	1.42868	34.8942	145.083	19.2565	10.9585	47.3791	4.44589	1.64466	17.6717	45.6248	23.5071	7.36515	3.62948	34.8133	12.8196	200.523	10.6299	2.18223	11.336	3.99285	148.315	5.11384	33.116	12.7151	1.18599	20.787	16.6926	287.029	657.341
UNC	UCB	TCGA	TCGA-DK-A1A3-01-11R-A13Y	1019.05	0.588748	3.25165	1.1251	26.832	20.7297	4.14233	7.03384	7.94799	49.012	15.262	45.9647	5.02495	32.7992	3.24833	48.6926	58.2874	1.9203	35.9913	0.0726335	28.0532	5.84253	84.6341	14.225	5.35705	16.0521	37.233	9.96956	5.35149	2.76815	14.7678	5.46105	13.9783	4.8947	5.10088	6.53244	14.3211	37.0313	41.156	89.2234	119.507	0.897226	14.0696	9.27095	184.992	1357.7
UNC	UCB	TCGA	TCGA-CF-A1HS-01-11R-A13Y	198.832	15.9627	8.66033	0.0522961	1.34685	25.355	9.3267	8.35157	2.85823	6.87669	28.9027	4.97735	3.07822	10.1197	1.42038	7.9267	4.65191	7.13356	5.70661	0.347248	255.259	339.51	578.073	23.3119	2.37239	1.30901	5.28048	2.76728	10.7816	7.81949	3.25263	8.36525	6.101	2.86401	6.07467	0.547131	0.705935	121.65	1.67978	35.3018	2.15279	0.385522	6.23165	142.762	41.0156	22.1351
UNC	UCB	TCGA	TCGA-DK-A1A5-01-11R-A13Y	119.507	3.0495	7.69164	0.11798	2.12517	14.5106	1.43323	3.60941	27.6099	21.5507	23.2362	35.4618	12.633	10.2103	5.07957	89.6346	7.8756	3.51884	7.85343	1.94824	31.2468	38.3782	79.2066	34.5762	9.49254	9.56406	31.8585	5.58099	13.6474	11.7964	12.9631	66.8404	4.78665	1.01944	11.0237	25.6768	0.407968	0.413777	8.83837	21.2784	1.11583	0.0107921	13.7481	14.3834	3.01688	46.8717
UNC	UCB	TCGA	TCGA-DK-A1A6-01-11R-A13Y	1808.16	0.211099	3.64622	24.408	27.3886	16.6872	0.457713	2.59917	2.67532	20.787	11.4066	28.7402	2.20605	35.4199	16.4625	2.07098	127.215	1.76605	16.7458	0.334832	16.5592	9.29647	119.268	6.8395	1.44893	14.7437	53.2332	21.6108	3.45798	3.57421	36.3092	86.5331	56.9915	14.1603	4.94341	5.29046	4.45607	4.50217	12.3694	87.7036	56.8891	4.2488	12.9672	6.15436	5.1956	239.924
UNC	UCB	TCGA	TCGA-DK-A1A7-01-11R-A13Y	3678.14	0.163541	1.63109	107.359	32.3172	5.26292	0.391243	0.562597	18.7128	129.331	12.5271	33.1313	0.712001	41.0156	3.78371	249.418	50.3341	1.51965	14.7731	33.2185	22.7322	58.6137	243.675	6.23165	1.44308	17.5531	135.365	18.3664	6.31934	1.5982	29.4324	38.9368	40.3899	34.0447	5.16196	3.17756	3.27165	4459.83	71.4073	141.974	24.0679	21.6652	26.6959	14.9082	168.103	363.623
UNC	UCB	TCGA	TCGA-DK-A1AA-01-11R-A13Y	956.403	1.60734	2.98233	0.508076	15.804	5.75523	2.30459	0.261505	22.5154	180.376	4.75396	56.7783	0.576969	21.4519	9.01311	81.1991	5.29046	2.78821	34.7579	58.9746	44.5893	33.0093	23.6864	11.1378	0.844171	8.81111	48.7317	22.1703	4.71942	0.451243	19.9933	38.5768	7.37716	2.16502	2.41861	4.51764	0.775895	262.285	13.311	13.3898	12.1583	6.51291	14.4678	9.2369	77.6002	140.899
UNC	UCB	TCGA	TCGA-DK-A1AB-01-11R-A13Y	9.20058	40.0923	10.6797	0.242994	1.8029	23.227	10.7073	6.50333	3.21261	22.0897	42.7462	3.7623	14.0551	5.21735	1.39706	42.2935	0.926025	4.6659	4.1582	0.0623325	151.205	202.368	570.01	52.5588	21.9571	3.30927	1.83228	8.16424	11.6179	18.6252	9.96662	0.282751	6.78177	5.95325	1.82956	0.943705	0.346207	0.8202	1.46142	1.53166	1.42687	0.0577095	3.43856	45.5623	0.134846	1.10339
UNC	UCB	TCGA	TCGA-DK-A1AC-01-11R-A13Y	5.93064	0.31973	4.07487	17.2745	21.3445	34.4918	0.835987	1.52364	2.63118	0.922767	14.1425	2.06935	4.15473	30.3832	6.72356	130.859	18.1155	1.97697	4.99613	103.707	22.1611	20.2864	326.053	10.9102	3.84263	8.07195	72.6078	66.1873	3.33217	1.24258	9.10029	18.8062	7.80125	18.426	24.5872	7.3036	15.8852	832.693	54.1087	96.0831	82.6279	143.862	13.0091	9.77982	0.834685	128.415
UNC	UCB	TCGA	TCGA-DK-A1AD-01-11R-A13Y	540.045	1.03103	2.53565	8.86692	15.2973	7.44551	0.269005	0.598767	32.3489	403.897	9.10981	17.8618	1.79629	61.6966	5.81277	159.121	8.19519	1.2989	36.6537	766.98	39.0372	48.9398	39.6363	11.9979	1.59326	9.85032	70.1273	27.9049	3.83573	2.63036	19.5438	52.9531	31.9898	15.5525	34.5762	14.8638	5.405	2150.46	41.2119	114.867	54.1087	18.109	24.3311	7.18731	30.2121	679.876
UNC	UCB	TCGA	TCGA-DK-A1AE-01-11R-A13Y	14.6001	6.33074	1.73618	0.495067	0.860797	4.50879	5.70485	4.69363	3.09809	3.34845	4.33788	3.69244	1.10233	0.541126	4.66731	11.9239	0.802766	2.36642	5.30408	0.272834	80.6258	14.2896	20.2789	39.1328	2.90267	1.20901	7.68938	3.0068	3.19053	2.04364	12.988	5.54066	4.0065	1.55451	1.14195	0.293711	0.0796446	0.800167	3.66114	19.3365	1.8486	0.261018	4.75396	14.0383	0.0103738	0.380545
UNC	UCB	TCGA	TCGA-DK-A1AG-01-11R-A13Y	320.83	0.87694	2.58669	0.119991	11.3588	7.835	1.67758	0.874368	9.66494	120.049	6.46486	71.7287	0.312635	20.1483	7.60809	67.5914	9.67355	1.20673	19.8326	20.7297	26.4257	28.7805	69.9645	5.66394	0.723779	8.91809	37.9216	31.7278	9.09174	0.281549	24.5767	28.2655	13.7833	2.00553	3.41402	6.45911	1.08651	1070.39	2.35464	15.1606	9.39232	1.14844	14.1516	3.27795	63.3842	82.6279
UNC	UCB	TCGA	TCGA-DK-A1AF-01-11R-A13Y	832.693	1.58071	9.97828	0.1552	57.9421	48.5398	3.08491	4.97133	2.72941	33.0805	62.8744	24.3107	12.0769	26.6079	5.17572	31.2315	66.8404	7.70886	11.2006	126.372	103.106	19.8787	477.653	27.8488	5.82089	10.914	26.7941	11.5682	27.1169	14.9178	18.9659	25.4239	59.5221	6.80555	6.18838	4.51895	1.24549	1578.63	23.4408	32.8899	48.7317	7.7971	13.6843	74.7537	20.8873	381.16
UNC	UCB	TCGA	TCGA-BT-A2LB-01-11R-A18C	1277.1	3.53381	10.1108	3.70455	12.4691	18.3459	0.961139	1.8595	30.0945	74.3856	35.4408	18.9137	6.92917	52.639	8.35157	99.5386	23.6381	2.70447	13.5459	242.521	42.7751	107.568	494.258	18.6931	3.20231	20.7136	34.5762	24.969	17.8488	8.17565	20.6744	6.00962	21.6276	14.8883	4.45859	0.909058	1.25873	2513.47	27.1045	129.97	25.1926	2.71477	27.759	22.5528	96.5564	315.513
UNC	UCB	TCGA	TCGA-DK-A2HX-01-12R-A18C	690.227	5.03017	9.20592	0.0642893	56.0203	39.3055	0.873979	2.77574	25.4794	61.1879	28.0019	53.6095	12.5116	8.13249	6.38268	34.9352	33.5127	4.01814	10.4995	3.48395	45.5279	19.3512	132.417	50.3341	10.9073	14.3166	22.7675	4.12158	20.9622	14.0252	39.8671	17.8488	0.823299	0.0547667	8.4156	28.2253	1.2783	461.202	21.7144	9.37059	35.9256	1.69898	15.4847	31.5603	1.54785	94.9723
UNC	UCB	TCGA	TCGA-DK-A2I6-01-12R-A18C	19.4909	1.72884	2.94973	0.0250898	2.03395	8.47525	1.37307	3.69123	0.637307	0.174917	11.5828	1.21067	4.11351	1.93077	2.06713	28.7555	3.98711	5.89004	11.1779	0.482286	124.346	149.112	733.855	10.7655	3.32281	5.34403	49.514	1.67689	16.7458	3.06343	11.3327	8.25585	0.576969	0.0409312	0.303213	0.652216	0.426455	0.472904	3.59846	17.0538	0.0357445	0	7.77968	133.662	0.0738704	17.2931
UNC	UCB	TCGA	TCGA-G2-A2EF-01-12R-A18C	8.95581	5.74438	9.95452	0.0239292	2.13615	51.1337	9.46566	3.47424	2.96959	0.00195497	70.6341	0.38206	12.5307	5.59687	0.586454	0.848064	1.40029	18.9528	1.57132	0	196.476	160.236	2745.36	19.3365	4.21314	0.270404	0.563841	1.27709	15.2973	2.11817	0.831878	1.46079	0.0479581	0.000913376	0.186713	1.1104	0.00128814	0.289711	1.45218	7.04638	0.010688	0	3.73926	147.109	0.131064	0.306585
UNC	UCB	TCGA	TCGA-E5-A2PC-01-11R-A206	611.029	8.93323	4.52259	1.58399	3.57995	8.00461	3.94867	4.32671	10.0113	19.7475	8.66519	40.3382	1.65933	5.14466	2.95894	39.0372	3.52764	2.69441	25.6651	3.88535	111.998	47.337	318.19	9.41362	2.50713	4.21956	26.6079	4.80063	30.0023	0.654011	21.3279	10.6671	4.80358	4.96598	0.517596	0.884632	1.27709	0.897226	1.53906	11.4236	0.341948	0	8.18275	20.9622	0.105176	4.24497
UNC	UCB	TCGA	TCGA-FT-A3EE-01-11R-A206	97.5536	7.75245	3.56342	0.0117979	3.08296	7.22438	6.58653	3.18621	12.2352	20.1719	30.7266	12.1583	6.81899	6.09063	5.86065	59.1934	12.7866	3.34607	15.8207	82.8409	22.6285	30.6896	60.1024	14.3305	2.76525	9.55061	40.9075	5.67043	3.99534	1.77228	15.2252	22.4229	1.62332	0.36977	15.353	4.11568	0.76792	148.698	29.3864	22.5339	3.83796	0.730264	16.0263	15.7304	9.02586	15.7454
UNC	UCB	TCGA	TCGA-G2-A2EK-01-22R-A18C	711.411	0.433827	3.79361	4.91108	31.9039	3.85638	1.41733	1.75809	24.5566	562.452	12.5663	85.8721	0.917745	60.3976	6.70879	124.346	14.5478	0.980733	33.8478	285.217	17.9063	16.3568	41.3807	11.3963	1.49537	7.44344	54.1087	28.7805	5.2216	1.66608	52.469	73.355	90.7869	29.867	15.257	6.02789	4.73735	6674.49	46.2098	124.952	83.4219	9.29935	25.9856	7.93121	134.654	247.881
UNC	UCB	TCGA	TCGA-FD-A3B3-01-12R-A206	16.2503	5.09347	11.0913	0.0282787	1.49602	57.6698	8.923	8.41106	1.02546	0.279234	41.5784	1.57663	13.4475	4.65709	3.12965	3.24119	4.0065	12.4816	2.6688	0.0124573	142.349	399.975	2018.74	40.9329	5.17843	1.09854	0.660634	3.94526	29.047	17.3626	1.59393	0.30086	0.717587	0.595955	2.45098	0.83421	0.0595681	0.648879	3.10489	7.80125	0.550989	0.00806519	4.23774	54.4498	0.307168	0.247483
UNC	UCB	TCGA	TCGA-HQ-A2OE-01-11R-A206	1149.22	0.0328249	2.54026	0.615957	11.4236	3.12165	7.91567	0.471643	96.7319	194.793	2.90954	8.23659	0.215216	31.4911	3.78695	70.5479	4.94904	1.01793	15.1994	396.005	13.9733	26.6594	22.8331	3.93194	0.352558	9.80211	34.5367	19.0075	1.31921	0.158254	31.3963	18.42	0.94464	1.01504	26.3202	20.4741	1.70822	792.136	30.2953	207.623	29.5861	0.212041	10.7752	4.27715	18.0575	30.8528
UNC	UCB	TCGA	TCGA-BT-A20R-01-12R-A16R	172.205	0.593345	7.898	0.0477989	17.7161	27.6355	0.575383	4.44974	5.60277	163.225	34.1012	21.2112	22.6091	17.1473	5.43958	27.1045	129.331	6.8038	15.5216	0.845899	40.9839	37.325	408.224	22.8515	7.19324	9.73342	21.6909	8.70165	22.8145	25.1926	10.5855	0.331793	41.6354	1.05474	1.05263	3.5995	11.917	74.1858	15.9222	17.9444	22.0464	3.36218	6.57929	49.6716	156.337	505.964
UNC	UCB	TCGA	TCGA-CF-A27C-01-11R-A16R	1042.83	0.113729	0.586454	1.20741	25.8715	1.03166	0.376578	0.10478	44.9384	137.537	2.28624	87.0445	0.168891	39.6363	10.2933	129.006	19.8854	0.796574	38.1305	129.331	7.66652	5.28741	10.8061	3.26379	0.650066	25.6079	46.316	35.8396	2.19959	0.26356	47.4829	31.8085	45.6605	15.8593	9.99369	2.69707	0.745654	7.29353	6.8974	25.108	18.8135	0.710431	22.7675	1.98598	141.58	553.907
UNC	UCB	TCGA	TCGA-DK-A2I1-01-11R-A180	2150.46	0.745263	7.06555	256.569	19.4043	47.1971	0.375224	1.94975	26.9789	147.927	38.7462	30.2953	14.12	155.815	5.60458	167.558	69.0147	4.10068	18.0289	143.162	32.8182	32.6958	271.086	20.5156	8.49921	10.6238	84.2714	22.9736	31.6441	12.7069	15.5577	51.0957	65.9684	24.1936	10.9621	1.61269	3.91567	994.484	68.5488	198.832	97.2218	20.0007	28.4964	31.7908	377.86	3678.14
UNC	UCB	TCGA	TCGA-DK-A2I2-01-11R-A180	12.9712	11.1514	55.8267	0.0110069	4.1633	87.1832	10.7816	6.72187	13.4647	0.262748	47.9977	1.97626	19.2144	2.02082	2.06084	3.11377	2.67617	9.48449	2.8028	0.032998	95.9138	533.189	1578.63	20.7475	5.5858	2.31203	1.14895	0.514864	41.663	11.9311	2.48333	1.12391	0.153661	0.0505497	0.472518	0.825437	0.270556	0.244693	3.29944	7.04638	5.84717	0.00905872	3.18208	128.118	2.51769	1.04189
UNC	UCB	TCGA	TCGA-G2-A2EC-01-11R-A180	1722.59	2.18148	4.2549	2.13615	13.7518	13.4727	2.24498	0.872218	31.4605	6.02981	25.2736	55.9747	5.05196	54.3005	7.05419	221.64	3.84153	4.98302	20.5311	59.8743	44.2407	11.076	57.3485	27.7852	9.65142	11.6067	80.6258	33.8141	18.6183	3.78371	27.1548	40.4665	6.64516	12.9379	17.1248	3.24728	1.37429	6674.49	27.3603	167.015	20.3654	0.343737	24.2686	19.6604	211.378	298.979
UNC	UCB	TCGA	TCGA-G2-A2EJ-01-11R-A180	163.771	20.6663	2.27948	0.0762532	0.931507	45.6248	10.4843	5.05196	4.02092	0.156191	25.1514	0.770779	0.828045	0.838572	3.44313	1.82349	5.08237	4.98877	2.04364	0.0771036	145.083	100.413	646.673	16.1896	4.75009	6.01631	0.212746	4.53072	34.7933	2.89662	3.30537	4.90151	1.08869	0.455526	0.25263	0.52163	0.653638	9.70081	1.34744	9.33216	0.163761	0	3.59742	132.113	0.242073	2.38604
UNC	UCB	TCGA	TCGA-G2-A2ES-01-11R-A180	18.5645	9.853	9.33216	0.0679092	2.76332	24.5566	8.42329	4.39232	0.0661159	0.324714	16.8042	1.36754	4.71942	2.66339	4.63622	0.517596	7.63735	3.16537	5.93725	0	114.592	115.332	264.023	36.2906	2.3482	1.91675	0.604855	2.89568	11.2956	7.14315	2.06638	11.158	4.74432	1.34358	0.524079	0.548459	0.300068	0.822859	3.22456	36.6106	30.4932	0.00831425	4.18623	60.8881	0.0536516	0.125406
UNC	UCB	TCGA	TCGA-G2-A2EO-01-11R-A180	540.045	0.686851	14.0085	12.5861	4.07966	22.6627	0.60862	1.62659	10.6003	58.671	33.4947	30.5751	5.67185	46.2821	5.99117	91.3498	6.96652	3.95815	11.1048	14.0383	23.6565	86.66	483.412	19.098	5.86853	6.78388	35.1151	9.35657	22.9081	11.3453	22.0372	31.9728	18.51	5.54375	1.7978	8.43242	2.78153	250.81	22.59	44.1424	14.5576	19.323	10.5212	17.4648	9.05685	60.9377
UNC	UCB	TCGA	TCGA-GD-A2C5-01-12R-A180	2018.74	0.957159	4.77274	5.7098	7.93121	12.5545	0.425983	1.56062	17.8224	160.737	11.158	54.062	3.54068	60.3266	7.29566	97.5536	86.66	1.72685	29.1019	39.7876	20.343	45.5937	59.3044	13.0053	3.01506	4.67701	31.6627	11.4884	12.1506	4.43148	18.4986	39.7082	44.2102	6.5307	11.5306	9.23438	9.72291	4459.83	50.5727	570.01	20.634	10.8463	20.2102	12.2199	70.2875	31.1694
UNC	UCB	TCGA	TCGA-H4-A2HQ-01-11R-A180	611.029	0.317816	1.97306	8.80631	6.08738	5.99117	2.79992	0.95289	35.6957	3.84705	3.18429	22.2169	0.0868654	94.7986	8.13249	118.477	4.28711	0.597832	8.55804	1.07435	11.0299	25.1721	27.1548	4.6311	2.93571	10.1574	71.912	19.4982	4.27234	0.284467	11.5275	15.7727	7.23086	3.9641	2.18828	0.751705	1.00471	17.7475	3.64622	18.8705	16.3384	5.21193	15.6509	8.84884	1.40772	20.5781
UNC	UCB	TCGA	TCGA-H4-A2HO-01-11R-A180	2513.47	0.0530262	2.56611	12.1214	49.9087	7.57361	1.23051	0.810628	161.208	60.7643	12.4654	42.892	0.253722	123.554	6.99239	98.5586	36.917	1.44827	33.2528	804.599	29.6891	7.12012	35.7357	5.18689	5.10088	23.4014	102.72	61.0644	8.76759	0.403475	60.456	46.7006	420.561	287.029	9.69815	11.7734	5.1153	6674.49	94.9723	108.382	182.397	21.1375	39.6363	7.4879	339.51	3678.14
UNC	UCB	TCGA	TCGA-BL-A3JM-01-12R-A21D	23.1482	0.105107	2.62689	0.464988	2.27877	11.4916	6.08738	1.05017	1.20796	0.0564735	12.9014	3.30245	2.19536	1.61199	3.73123	0.228252	1.29154	1.63519	3.99651	0.00166041	42.6828	68.9328	392.204	8.08168	8.96294	2.06713	1.98765	2.35386	7.07737	3.37812	13.6358	0.592373	0.0366146	0.00595135	2.13856	8.05855	5.57775	0.238278	3.01688	28.2382	1.24723	17.0271	5.24389	7.92249	0.0930039	0.0406825
UNC	UCB	TCGA	TCGA-CU-A3KJ-01-11R-A21D	10.2608	13.3522	7.00286	0.812057	1.89989	51.671	3.26262	10.6765	4.53335	0.112329	6.61371	0.377017	11.076	5.35003	9.64261	8.06319	1.76742	4.5708	1.82807	0.0468289	73.5341	461.202	1452.39	15.875	1.76543	2.41032	0.356192	1.1336	3.92734	1.64546	0.61905	1.25506	1.56265	0.329411	0.161299	0.127078	0.0342982	3.16091	1.63723	4.04601	0.286057	0	4.83717	222.799	2.40498	0.423196
UNC	UCB	TCGA	TCGA-CF-A3MF-01-12R-A21D	1808.16	0.309423	0.525618	0.430455	46.8717	4.3819	0.170282	0.752989	32.9062	90.522	10.1811	42.4071	0.212462	76.2811	9.97828	93.4445	20.1098	0.436901	25.4794	215.218	20.2789	4.7633	16.3099	2.16843	0.274312	18.5582	73.1739	39.207	16.9428	0.377231	53.4246	55.7201	10.336	9.1145	3.22075	3.61528	3.92152	6674.49	85.6338	16.5942	36.8283	14.5806	85.5196	5.91787	114.375	679.876
UNC	UCB	TCGA	TCGA-DK-A2I4-01-11R-A21D	53.2846	1.08767	42.5636	0.180745	4.41478	110.672	1.78225	2.96206	4.05455	0.337916	66.9141	65.1045	10.2342	49.9893	2.86685	32.9593	9.36491	7.2264	4.12757	0.150761	169.976	44.4267	700.77	17.1307	10.496	5.48231	44.1783	4.23652	16.1232	18.0434	5.4701	2.03626	0.401168	0.937181	6.53443	8.45824	0.54237	55.9747	36.166	16.2767	0.60314	0.00243861	4.85045	19.7826	0.138947	0.869969
UNC	UCB	TCGA	TCGA-DK-A3IK-01-32R-A21D	2150.46	2.47925	1.59262	5.86065	37.7297	5.39122	0.384115	0.898978	12.9804	298.979	17.2931	22.3247	2.75266	92.3749	4.48407	161.738	396.005	1.42501	17.1419	646.673	21.2538	17.4227	58.5626	11.0019	2.12517	12.7621	64.1533	21.4114	15.2973	5.03017	29.673	15.5626	45.2744	23.8267	11.0144	8.32705	2.05458	4459.83	75.0448	164.803	70.8921	8.06081	28.5235	16.7986	425.599	1808.16
UNC	UCB	TCGA	TCGA-DK-A3IV-01-22R-A21D	637.133	0.0660597	4.86508	5.42315	39.256	10.7595	0.54816	0.385522	2.28948	124.952	10.0197	20.2029	0.246583	64.5556	6.59903	97.2218	153.536	1.3761	16.1559	40.9075	19.7826	3.56342	44.5555	4.40864	0.556143	22.6091	51.2547	56.3299	1.97382	0.6602	22.2169	12.8803	257.985	89.2234	33.6472	7.76041	1.51644	4459.83	60.3266	51.671	79.3145	1.41412	13.9643	2.70256	53.3762	377.86
UNC	UCB	TCGA	TCGA-DK-A3IS-01-21R-A21D	2018.74	0.0278747	1.3186	3.2355	10.0052	2.95995	1.26023	0.211233	30.5094	158.197	3.51884	66.1873	0.269321	44.6547	11.4066	78.0928	8.6357	1.17283	27.4282	90.7869	24.4592	16.1176	55.0135	8.95324	2.74062	10.1367	53.4699	25.7525	12.2387	0.241768	15.6297	64.4184	96.3906	21.7398	7.90714	6.11235	0.760429	28.2111	13.9689	32.8719	2.23624	33.0093	16.8953	4.37577	19.8548	444.72
UNC	UCB	TCGA	TCGA-FD-A3N5-01-11R-A21D	27.595	20.7475	4.86508	0.0363077	1.18773	13.9233	8.57577	1.34237	10.6134	15.0256	39.515	1.40832	6.08738	2.96418	3.12364	24.5872	7.49016	2.43177	0.999133	0.136803	123.798	231.539	618.941	21.3445	5.4808	5.97757	0.534397	6.03145	13.0342	1.76245	5.40648	5.04614	4.55552	0.146094	10.0522	3.6361	0.0109149	0.0843258	1.62332	13.68	0.026039	0	4.73885	34.6987	23.3802	0.531805
UNC	UCB	TCGA	TCGA-GV-A3JZ-01-11R-A21D	16.7403	0.366125	6.27446	2.92104	16.0476	17.4586	0.350449	0.988136	1.9707	1.33403	13.8415	10.8432	4.44974	20.4997	12.8479	256.569	48.9746	1.52231	3.61864	601.681	34.9731	15.848	74.1858	10.8873	4.6635	20.6663	120.049	34.0447	7.31339	2.37623	15.4796	17.9644	9.80463	18.4589	32.0392	9.85576	1.93143	546.468	105.586	71.3211	57.4614	10.3241	12.9842	12.4619	0.574752	61.1322
UNC	UCB	TCGA	TCGA-FD-A3NA-01-11R-A21D	669.008	0.462769	7.23874	45.4693	16.1393	22.5528	1.97382	1.03056	13.083	47.5542	19.3805	23.0592	4.13485	35.3812	7.37526	242.521	56.5255	8.09784	4.43148	40.6542	36.9616	25.2736	130.305	21.594	2.08271	10.3417	72.0186	16.6465	9.29935	5.29366	15.2973	14.365	39.256	51.0596	7.20274	4.33907	1.96278	3678.14	55.4626	224.144	70.372	12.5116	15.9374	56.7289	262.285	755.759
UNC	UCB	TCGA	TCGA-BT-A2LD-01-12R-A20F	232.689	2.39881	1.62955	0.0172304	3.52764	16.5592	0.933833	2.20111	0.704783	19.7826	57.1854	5.04185	2.08361	1.05899	1.7553	205.867	12.3126	1.14195	1.92634	0.0795472	12.5903	43.892	396.005	12.2163	0.623645	19.0561	40.287	1.34555	9.16449	2.56788	27.8217	0.177377	0.883759	0.166908	6.61554	0.243634	0.496858	0.208758	2.30872	14.5522	7.11243	0.052893	13.3522	51.5882	1.62869	152.115
UNC	UCB	TCGA	TCGA-CF-A3MG-01-11R-A20F	1510.4	0.155	0.673628	0.630174	20.0641	1.58431	0.440144	0.162555	67.9542	214.237	3.32982	74.7537	0.191929	76.8917	9.51698	103.707	57.4029	0.740086	47.5884	177.705	8.41106	4.46987	7.3689	1.64689	0.636194	21.0292	68.6262	29.0034	1.86222	0.310167	36.6106	33.97	44.968	8.53778	8.51638	17.517	7.6392	37.2563	51.8879	74.2713	22.2337	9.2369	36.166	1.94404	276.079	657.341
UNC	UCB	TCGA	TCGA-CF-A3MH-01-11R-A20F	779.112	1.34629	0.860797	0.0250464	21.2612	2.72126	3.29838	0.425241	19.9615	154.411	24.8351	56.5773	0.210077	45.1088	7.69164	57.9421	33.181	1.04612	19.909	128.118	30.0023	9.17408	16.9795	3.61643	1.89167	26.2989	57.5102	15.0018	6.76192	0.463817	29.1879	18.9467	22.1524	6.26955	7.41342	12.6051	1.78676	10.4635	29.6009	14	11.158	6.32731	18.1903	3.18102	204.905	247.881
UNC	UCB	TCGA	TCGA-CF-A3MI-01-11R-A20F	3678.14	0.403724	1.367	7.07185	34.3108	7.17726	0.554265	0.538038	13.6277	98.8802	10.5824	37.2563	0.481246	113.711	8.93323	148.315	58.8567	1.2989	11.5861	69.6433	22.59	14.937	101.253	3.06343	0.549016	12.7665	100.592	30.7586	10.5212	1.06157	30.1408	27.7165	61.5008	11.8487	4.22458	3.1184	2.7701	755.759	20.3796	26.7556	53.3309	6.10613	32.5051	21.7577	138.673	1644.06
UNC	UCB	TCGA	TCGA-DK-A3IM-01-11R-A20F	30.8068	35.0353	2.11369	0.516405	2.98619	4.0819	4.51764	5.73644	3.74596	0.081248	7.6103	1.19338	5.14766	1.09291	13.303	5.49284	1.96045	2.16585	2.95625	0.0496417	105.384	323.511	1578.63	17.5713	2.91046	5.29046	2.51328	2.1561	6.54328	0.401858	2.31111	7.898	4.34919	2.01942	0.257402	1.21893	0.0928083	0.604335	0.526516	13.5899	0.0791482	0	5.10252	123.554	0.246751	0.235404
UNC	UCB	TCGA	TCGA-DK-A3IL-01-11R-A20F	1277.1	1.43123	1.02546	125.794	69.3184	2.70256	0.335438	0.504487	24.7268	25.5047	10.4484	32.1814	2.11369	104.051	4.67011	121.399	156.337	1.04868	34.1555	24.5336	17.4648	252.194	93.0026	20.9364	1.51781	16.8104	24.8351	29.8833	9.17168	3.70455	36.211	56.938	104.453	18.6998	11.66	4.32175	5.55134	5.59225	36.1449	99.0429	63.2631	0.810628	30.9022	16.1442	864.593	1808.16
UNC	UCB	TCGA	TCGA-DK-A3IN-01-11R-A20F	83.4219	4.30987	8.31301	1.52833	1.21361	76.5748	3.24617	3.57893	9.71455	0.104237	26.0217	2.95894	9.12441	20.7396	10.496	70.212	14.4251	5.1956	4.60992	22.7216	32.7816	71.6445	483.412	28.5373	10.8226	14.5247	205.867	3.56342	13.3856	7.83055	27.1945	15.2463	4.1146	2.30109	13.6397	3.16269	1.78154	430.763	31.4443	23.957	3.93666	4.79492	12.3959	160.737	1.66675	29.2304
UNC	UCB	TCGA	TCGA-DK-A3IU-01-11R-A20F	43.6177	7.12785	19.4115	0.0136914	1.36029	85.2851	2.20605	2.84655	5.57775	18.3603	72.7947	5.13589	5.40797	38.2336	1.47895	71.487	1.91949	5.65801	3.36312	0.00854956	89.8077	47.5542	392.204	41.0156	7.61653	8.58575	18.8637	2.72036	24.6081	9.90709	8.37931	0.753882	0.314352	0.0509404	32.9925	0.888729	0.00353475	0.36939	3.81227	5.6485	0.19086	0.0271965	7.67376	31.9535	0.586454	16.3681
UNC	UCB	TCGA	TCGA-DK-A3IT-01-31R-A20F	1510.4	7.56691	6.16928	0.0558471	25.3786	12.365	0.483124	4.00874	27.8217	52.5994	13.7661	41.0657	5.23506	22.7675	5.15192	37.4414	105.586	2.44405	44.2407	141.251	26.3202	21.9489	117.48	26.2122	2.62321	15.0407	36.102	8.02456	8.82858	7.18337	67.8847	30.7078	45.892	10.1869	21.037	10.4321	2.33407	755.759	11.6036	24.1846	23.8769	2.62405	18.7734	48.0265	28.197	525.058
UNC	UCB	TCGA	TCGA-FD-A3B5-01-11R-A20F	79.9555	40.7646	2.93205	0.502133	4.05915	16.0955	7.79502	4.09946	16.5538	2.39466	34.4688	1.86597	5.74892	1.59534	8.34063	16.7583	4.27715	10.7105	6.32022	0.580562	114.375	127.215	298.979	20.3511	8.26041	8.42789	12.2387	3.29192	9.80211	3.02363	2.22273	7.99113	14.5435	1.30957	0.653303	0.0403246	0.406226	2.0308	1.69228	6.51291	0.622277	0	6.62481	204.905	23.7271	1.2614
UNC	UCB	TCGA	TCGA-FD-A3B6-01-21R-A20F	172.752	4.14704	16.2387	0.0109757	1.14844	43.6177	6.74927	1.12391	4.33169	37.4184	88.7844	1.09854	2.23118	13.6474	1.10233	11.2314	10.1516	4.66082	2.84368	0.0204202	159.121	224.144	1510.4	9.56897	5.31037	3.32791	6.15103	0.648879	43.6471	4.30869	2.12838	0.172952	0.232845	0.075702	0.274889	1.65643	0.579592	0.5691	1.15041	7.93763	0.17772	0	5.43533	10.2042	0.385972	17.597
UNC	UCB	TCGA	TCGA-FD-A3B7-01-31R-A20F	4.12158	5.80958	28.4658	0.0173294	1.53706	91.9316	6.08443	10.7266	0.621918	0.0362936	94.0508	3.87271	23.8769	6.61554	0.631952	3.51884	0.639169	10.9519	4.18268	0.00380426	85.024	105.017	1722.59	22.5528	6.75453	2.40226	9.74704	1.36573	40.6006	19.022	4.0045	3.76104	0.91137	0.0254024	1.65051	0.943216	0.0141731	0.190185	2.8723	10.2822	0.17	0.00278159	5.57019	77.0843	0.0321758	0.267121
UNC	UCB	TCGA	TCGA-FD-A3B8-01-31R-A20F	78.1939	5.69511	29.5021	0.0108744	2.64254	107.771	4.27463	7.6563	1.15598	0.183696	66.8404	1.94975	18.2879	7.01109	0.921827	3.09635	0.83557	10.3417	3.64496	0.00643435	198.02	53.2846	690.227	87.7036	8.05388	0.893437	3.43037	2.09588	29.542	29.462	4.17684	2.12667	0.120437	0.173464	1.12451	0.858213	0.0801708	0.14968	4.17802	2.4151	0.0209315	0	4.72215	113.711	0.00546016	0.440144
UNC	UCB	TCGA	TCGA-G2-A3IB-01-11R-A20F	53.869	36.8021	4.29847	0.0467727	2.64791	11.3055	9.89214	11.9099	0.969128	2.70941	16.0736	3.87619	1.67365	1.89755	6.2418	9.18449	20.831	4.22065	2.686	1.23793	185.685	132.417	295.032	15.709	1.61791	7.08496	0.901656	6.51102	27.3603	1.33581	5.66574	3.25375	24.9344	5.206	1.84039	0.31335	1.91104	2.15194	0.562312	8.99146	21.7398	0	3.93306	86.66	0.997654	0.87694
UNC	UCB	TCGA	TCGA-G2-A3IE-01-11R-A20F	1277.1	0.272985	1.56549	10.1603	14.5435	7.7626	0.340357	0.330093	33.2528	61.7561	6.16444	28.7666	0.391485	137.537	9.39232	312.751	47.1971	1.06901	54.062	6674.49	5.78371	22.0813	41.7735	4.41099	0.656248	17.7346	133.017	19.8548	3.03958	1.01301	33.9347	30.7586	168.738	73.355	36.1894	6.03145	6.11858	1644.06	42.2347	47.5542	65.8916	21.1617	64.7717	5.35288	168.103	864.593
UNC	UCB	TCGA	TCGA-GV-A3JW-01-11R-A20F	1510.4	0.186927	0.410952	627.551	18.42	1.63388	0.145446	0.260271	55.9324	141.974	1.81051	35.2162	0.395758	118.477	13.083	202.368	384.722	0.661411	90.2397	52.907	9.00838	3.97894	10.2671	3.18533	0.739283	3.40642	133.996	28.4376	2.29946	0.339714	21.6986	51.546	307.727	47.2666	32.9767	0.544715	26.4995	2513.47	29.3864	237.633	65.4861	25.9406	23.977	52.5588	111.346	1070.39
UNC	UCB	TCGA	TCGA-GC-A3I6-01-11R-A20F	158.652	15.0551	7.59539	0.257927	3.93666	25.0244	3.84943	3.22166	2.27038	53.869	13.6358	6.10459	3.39695	28.197	3.77873	31.8897	1.45587	1.81833	7.74808	0.48604	84.6341	252.194	733.855	19.309	5.55748	8.63812	10.0432	8.00239	7.93324	3.20328	17.7292	3.58689	18.4986	1.91753	0.573354	5.68878	0.100814	3.084	1.12281	11.2412	3.97672	0.00688458	7.36515	49.012	0.973904	5.3942
UNC	UCB	TCGA	TCGA-GV-A3JX-01-11R-A20F	180.376	0.116287	7.66189	1.07268	34.139	18.5383	2.38264	1.02139	8.94104	7.03384	7.13535	15.8431	0.432464	58.7345	1.63597	33.0285	23.2843	1.02812	11.2441	1.97626	20.627	33.3872	102.001	9.58518	3.11295	12.988	37.1662	18.51	3.4107	0.699585	41.5784	11.7892	10.5399	7.18337	7.9115	7.62515	1.85217	67.8124	8.64282	20.7297	46.0662	3.5933	6.40923	3.21168	65.5551	570.01
UNC	UCB	TCGA	TCGA-BT-A3PJ-01-21R-A220	101.81	10.1452	13.7966	0.0326184	1.01604	56.433	5.34551	9.15652	5.1743	0.0981351	15.0018	1.35361	13.5063	1.41543	2.54026	1.12564	0.94891	11.8887	1.81629	0.120335	179.702	164.803	3112.32	22.3775	8.12096	0.666499	0.228252	1.57132	12.5777	5.85879	2.07012	17.1655	0.139925	0.0525755	0.291268	1.36029	0.0727328	0.106885	2.74249	4.12757	0.0327932	0.0191576	4.56438	7.3689	0.102958	0.83421
UNC	UCB	TCGA	TCGA-BT-A3PH-01-11R-A220	1452.39	0.802338	1.51196	0.0330291	5.39122	4.56181	1.38136	0.667892	36.012	26.2755	7.32359	48.1482	2.15532	83.1843	12.7747	50.862	225.081	0.850695	20.9282	169.976	15.3732	2.9115	42.4819	3.79238	1.36635	21.0455	31.1553	8.27933	4.23911	0.711589	60.5124	43.5286	141.58	15.9846	8.3083	11.1413	20.6422	57.6698	20.3511	54.4032	13.4844	7.24479	41.8568	7.50631	85.7473	1208.22
UNC	UCB	TCGA	TCGA-BT-A3PK-01-21R-A220	35.1151	3.95586	15.6937	0.115172	1.96421	15.7879	3.86903	9.73342	5.98431	29.6009	44.8099	3.37301	5.95325	6.93636	3.68043	3.59628	45.4993	4.52526	4.4935	0.147073	88.6624	67.9542	1318.07	16.7285	8.93817	9.09707	1.29601	2.78911	26.7209	9.92933	2.48866	3.51784	0.352322	0.184053	2.07418	0.975188	0.0855555	1.73321	8.01112	2.93745	1.27368	0.00112567	5.45352	147.927	0.0907407	11.6351
UNC	UCB	TCGA	TCGA-CU-A3QU-01-11R-A22U	975.454	0.0439755	1.80155	320.83	29.1019	2.54398	0.119327	0.617719	2.39965	287.029	2.9171	38.9611	0.279904	118.477	10.9956	183.794	172.752	0.804488	13.6637	239.924	8.09784	7.58045	25.7423	1.01604	0.744458	19.3161	107.359	45.7574	1.23905	0.229252	19.7475	60.3266	124.952	131.495	15.4441	11.5027	15.0551	6674.49	50.0981	130.305	98.5586	10.3178	35.2809	1.79998	40.9839	396.005
UNC	UCB	TCGA	TCGA-FD-A3SJ-01-12R-A22U	804.599	1.47959	3.25165	260.834	22.4229	16.8833	0.457955	1.0924	5.831	6.14928	10.5795	7.34436	2.18319	73.7143	2.8901	138.673	20.4523	1.54101	10.2253	24.7048	25.4663	15.1156	61.4375	31.695	2.72498	16.9919	145.083	12.5663	9.47659	3.01975	19.098	20.4371	76.377	24.8458	10.4321	0.746414	3.19153	4459.83	69.2447	116.759	38.3273	39.6808	31.2811	22.2879	168.103	412.541
UNC	UCB	TCGA	TCGA-FD-A3SS-01-12R-A22U	76.0856	12.3169	0.483124	1.82732	5.90958	4.33907	0.384819	1.33525	10.0088	10.6268	41.6056	4.75773	1.68533	6.4465	2.68694	82.2115	48.0699	0.638353	5.40929	0.00780949	9.48449	39.0808	132.702	21.361	4.55799	20.4674	17.4879	4.87151	7.8756	2.50876	5.47638	1.47895	10.9553	0.866522	2.38528	1.14441	1.37674	6.06656	1.40772	4.79765	2.15448	0.103765	6.48401	9.09406	28.6434	722.867
UNC	UCB	TCGA	TCGA-GC-A3RB-01-12R-A220	90.6597	0.358636	1.481	13.108	9.2369	12.9464	2.97267	2.95894	2.8083	18.7926	4.2293	27.4544	0.650374	17.2457	11.1678	133.996	9.40249	0.725908	8.18721	4.40252	62.4718	51.2168	59.8743	7.23478	1.71254	17.5592	83.4219	25.8823	3.22075	0.400412	19.182	30.8068	27.2324	9.94027	5.13718	5.95325	2.38604	9.61811	11.4835	103.861	23.6381	4.56949	10.5765	37.8669	1.05073	34.2912
UNC	UCB	TCGA	TCGA-GD-A3OP-01-21R-A220	2745.36	0.463072	3.54712	78.9197	48.6546	16.4949	1.01192	0.828472	19.0075	153.064	12.4544	61.9899	4.37938	133.352	6.58653	125.264	104.453	2.18223	29.867	168.103	24.6191	5.21811	85.1577	11.6926	4.42999	24.2886	100.225	32.4009	8.5445	2.40124	76.7871	28.8386	58.1085	27.4544	13.9316	7.33404	9.53405	4459.83	105.792	253.537	77.7013	11.2607	35.4408	10.4115	1808.16	2322.08
UNC	UCB	TCGA	TCGA-GD-A3OS-01-12R-A220	9.6674	10.2995	3.62315	0.150761	6.22413	25.344	6.71078	4.27715	2.33137	0.0807645	126.102	4.74296	8.7916	3.14502	0.162217	2.71931	2.43177	2.00183	5.94583	0.000244608	161.208	175.207	956.403	23.4303	20.8541	0.377017	1.29045	1.95286	38.2543	22.2707	24.8046	0.252482	0.601807	0.229866	0.075297	0.0767487	0.0965908	1.83776	1.1094	10.9897	0.0846149	0.00418424	5.28741	82.0954	1.61987	0.139325
UNC	UCB	TCGA	TCGA-GD-A3OQ-01-32R-A220	211.378	20.5935	4.18049	0.425126	11.3828	11.8243	5.10673	6.58653	31.9039	72.0186	16.6187	23.5071	5.34403	14.8738	5.02338	39.5869	24.5116	5.99117	11.6105	25.0137	64.3613	19.6676	203.249	19.5582	12.0016	11.7625	39.4098	13.1119	17.6405	2.41861	19.8627	22.3154	15.5423	2.97444	2.56877	5.8521	3.63285	124.952	5.06654	7.6755	18.3603	1.03103	18.7857	63.2033	15.7984	110.247
UNC	UCB	TCGA	TCGA-GV-A3JV-01-11R-A220	2513.47	0.0888884	2.48077	7.32993	24.0569	14.0045	0.870496	1.00173	25.5367	92.6887	13.1621	12.4508	2.46828	51.1337	7.29752	77.6002	38.793	1.85217	9.21111	176.524	24.5116	4.54467	64.3613	12.1028	3.84481	16.8953	500.062	10.438	5.72553	0.819772	36.4021	55.6134	2.88553	12.9342	27.7974	4.39472	8.34513	3678.14	59.3599	50.0243	34.7933	20.4596	45.0039	11.5616	52.0633	136.802
UNC	UCB	TCGA	TCGA-GV-A3QG-01-11R-A220	291.105	0.847151	21.2868	0.0198923	3.57521	62.8056	1.85076	4.65331	3.30821	0.36862	64.9052	1.78745	13.1904	17.4814	3.55877	60.7643	10.1989	5.30866	10.3887	14.124	98.7057	27.8351	323.511	18.3855	2.74802	14.539	48.3407	8.83837	15.4899	16.3278	46.7006	4.74026	7.66652	9.17408	5.2135	0.581313	0.511821	1096.81	14.2707	16.292	15.8431	0.629851	19.3438	19.7271	0.153803	274.265
UNC	UCB	TCGA	TCGA-GV-A3QH-01-11R-A220	1510.4	0.0260955	0.570308	27.2452	31.9202	1.84171	1.66478	0.360477	8.84374	59.6351	2.13085	22.3877	0.165506	33.3528	10.5365	31.4605	34.4688	0.39697	39.4876	281.575	6.27119	12.4431	13.5063	1.19105	1.23962	34.2348	48.8525	56.0706	1.41733	0.187174	52.8153	30.3096	148.698	41.7215	11.4854	6.8413	14.0252	2745.36	69.3184	194.015	62.112	28.9306	30.4603	2.65605	435.13	1178.41
UNC	UCB	TCGA	TCGA-GV-A3QI-01-11R-A220	350.917	0.023628	1.74326	24.2151	7.35709	1.53166	0.228821	0.406702	10.33	3.32882	1.10987	6.06331	0.155728	147.109	6.65742	129.97	0.504487	1.03469	43.5907	3.06824	23.4408	7.12012	76.2811	4.8879	4.05455	7.51213	172.752	5.68403	3.82767	2.5957	50.9796	146.301	11.6816	2.74711	12.5743	36.5655	5.96291	1122.52	3.05344	140.516	0.198871	9.50899	12.1621	41.5192	0.837243	0.490706
UNC	UCB	TCGA	TCGA-GC-A3OO-01-11R-A22U	864.593	2.45507	10.0522	0.530542	38.109	24.5232	1.8029	1.30845	13.9496	172.205	25.0867	19.2351	2.76425	42.4819	6.05818	40.0161	17.3804	4.10068	29.462	10.6393	51.3395	14.9522	93.4445	46.3465	2.58054	10.1367	36.3092	12.9014	18.3664	6.23831	32.6314	18.0047	24.7815	2.34573	30.6263	10.7784	1.45083	72.8828	43.2255	18.3791	5.33677	4.64172	13.7439	25.906	162.729	168.103
UNC	UCB	TCGA	TCGA-GC-A3RD-01-12R-A22U	1149.22	0.30086	3.50056	25.3307	15.9374	17.1589	0.794887	1.08651	20.6089	111.998	9.34061	19.6387	1.69097	45.1734	9.42397	287.029	13.3856	2.01244	17.0659	0.376578	10.9486	9.68988	69.1732	9.0305	1.71397	30.5268	100.739	22.9549	5.52445	2.18731	10.4047	52.3437	169.386	17.535	19.6809	2.01626	2.57611	97.0682	44.5254	79.527	84.2714	11.2441	20.1098	8.0472	171.614	1070.39
UNC	UCB	TCGA	TCGA-GC-A3RC-01-11R-A22U	17.3561	37.3967	10.4843	0.0958837	1.48864	49.3953	10.5118	7.79925	4.80358	0.0687061	41.0156	1.75809	8.24835	3.24617	6.00788	1.84626	0.956639	2.66689	2.78449	0.0858145	160.236	242.521	483.412	20.8962	4.97261	3.23369	0.448512	4.28079	15.1453	5.66749	5.68705	4.97011	0.165292	0.0348159	1.31509	3.11938	0.0247855	0.505213	2.27712	12.1174	0.111529	0	9.38405	6.63251	0.0781526	0.877382
UNC	UCB	TCGA	TCGA-GC-A3WC-01-31R-A22U	65.8916	5.98599	13.4647	0.10416	1.28921	36.2694	5.51968	3.71109	1.0778	35.0353	23.5907	0.695928	1.14143	4.81606	1.80971	0.631609	1.59359	2.23214	4.83591	0.0542453	126.102	88.6624	366.583	24.7499	2.23789	1.562	0.84322	4.9843	7.91809	2.63487	4.55909	2.28358	1.39322	1.12177	0.359822	6.63251	0.0874233	0.50043	2.01466	7.05772	0.2767	0.000902886	3.69123	28.7805	0.122846	0.403224
UNC	UCB	TCGA	TCGA-FD-A3SR-01-11R-A22U	214.237	1.83474	3.12667	0.368418	14.6995	23.8267	0.673261	1.00173	10.546	23.7388	13.81	9.15912	5.6485	13.576	6.23651	99.744	137.139	2.06001	13.1539	0	30.9349	8.82374	70.8029	28.6565	5.88838	28.8504	24.5767	14.5147	9.65693	7.49425	6.17814	4.3529	494.258	0.911766	4.91397	3.10788	5.34709	2.96508	33.6472	14.0167	78.3063	0.00635799	9.05011	9.52841	297.08	1452.39
UNC	UCB	TCGA	TCGA-GV-A3QF-01-31R-A22U	864.593	0.0281441	2.39291	38.5768	43.5907	2.49386	0.116376	0.704406	23.5502	144.268	4.05455	35.9487	0.225473	287.029	11.878	122.494	21.5101	0.497428	16.1008	881.487	15.8329	5.99953	9.50627	1.05407	0.19355	15.7252	64.4184	19.8707	2.997	0.212041	23.3906	68.3296	13.8675	9.82833	14.1516	4.5839	6.92724	1452.39	80.3928	333.68	43.7724	39.6808	35.0353	4.56181	92.6887	611.029
UNC	UCB	TCGA	TCGA-K4-A3WS-01-11R-A22U	219.475	2.30872	9.22444	0.216352	10.0948	20.8873	1.00725	2.70843	7.02776	126.641	38.1848	8.53532	16.6993	34.139	1.66546	82.0954	21.5676	4.22565	18.0289	40.9564	66.2588	41.2655	239.924	61.3101	10.9328	10.2311	25.3669	8.56834	25.9746	25.7208	25.9178	16.1675	13.2864	11.3156	4.8676	3.14995	1.77295	1357.7	21.637	88.5368	23.0687	4.63739	7.71312	41.4628	260.834	611.029
UNC	UCB	TCGA	TCGA-K4-A3WV-01-11R-A22U	0.587139	2.76425	1.29601	0.0140309	19.1123	3.53155	0.554554	8.61414	9.85576	2.72126	24.7499	14.2484	0.523817	5.88472	1.79477	2.49477	3.19736	1.94824	6.68515	0.0145122	36.6537	94.3475	60.2658	14.6851	3.81946	7.57147	2.70447	10.552	17.3626	3.19053	10.4257	0.0393646	11.9831	2.29687	0.0996679	4.60342	0.309598	0.354404	2.62689	14.388	1.27197	1.1434	5.67185	53.7805	2.17867	0.645785
UNC	UCB	TCGA	TCGA-CU-A3YL-01-11R-A22U	3112.32	0.0743853	1.52767	4.56438	85.6338	4.45244	0.581626	0.538331	24.2035	348.069	8.93323	56.4782	0.566629	40.0414	6.97607	37.1881	21.0209	0.679178	47.1971	86.9217	23.4112	9.22444	44.2718	5.405	1.40772	14.4534	47.3008	20.1098	8.51897	0.590087	53.3309	50.3341	46.0662	8.40099	6.43957	5.19413	2.99109	2018.74	148.698	49.7524	21.5853	13.3315	10.9866	7.3278	188.626	1915.47
UNC	UCB	TCGA	TCGA-DK-A3WY-01-11R-A22U	43.1021	0.813694	52.469	0.0297707	1.79561	45.3654	2.80549	5.69511	0.621581	3.43237	54.9161	2.78549	3.42634	6.04779	0.376368	3.20035	3.03045	5.83405	3.88066	0	129.97	28.4516	274.265	18.6452	2.09172	0.750865	5.22313	7.49425	23.7488	12.1838	2.11226	0.582658	0.38206	0.0271158	1.72172	0.456369	0.0293895	0.0725114	2.83891	5.72061	0.0320641	0.0150488	6.07626	45.0369	0.0228104	0.130022
UNC	UCB	TCGA	TCGA-DK-A3WX-01-22R-A22U	65.7567	18.0102	16.7583	0.0242716	1.91104	35.7977	10.1254	4.5399	1.26398	1.40527	55.1599	8.97881	10.5277	1.02546	1.9575	1.70542	9.71455	11.7204	2.1561	0.0182992	226.219	40.9329	525.058	22.4323	3.30245	0.92853	0.374544	2.94973	30.3832	10.026	3.62088	0.37202	0.188242	0.00780949	0.580898	0.755604	0.977881	0.586454	2.64886	5.26441	0.0717698	0.0127762	3.7911	146.692	0.703999	6.15436
UNC	UCB	TCGA	TCGA-E7-A3X6-01-12R-A22U	546.468	7.20473	8.22525	0.0303972	6.55967	20.7136	2.84747	0.787484	7.12599	68.3296	10.9486	25.2975	1.52959	7.17314	4.1757	39.7568	10.5824	2.95894	14.4626	0.64851	83.5364	35.3018	109.803	22.5987	1.87935	2.75961	34.7579	10.0052	8.3678	1.35361	9.10029	10.9423	4.82864	0.27685	3.43037	1.13942	0.318036	0.150935	1.68595	4.14976	1.48994	0.0299839	9.12954	9.21908	2.09513	26.9921
UNC	UCB	TCGA	TCGA-DK-A3X2-01-11R-A22U	533.189	1.35304	0.96357	2.3409	4.90429	6.96839	2.16924	2.75613	2.37485	7.10411	2.3055	4.75668	0.655538	1.76461	7.03622	79.527	7.57147	1.01409	15.1308	0.891095	9.33803	33.4605	127.539	4.74159	1.97907	6.18304	15.1355	3.21569	3.76104	0.417949	15.1506	17.7161	2.14582	0.914174	2.25666	4.78665	0.439601	3.92966	1.16221	17.1918	1.73683	0.0452216	10.633	12.9758	2.24498	11.667
UNC	UCB	TCGA	TCGA-E7-A3Y1-01-11R-A22U	881.487	0.213241	0.565699	17.7346	23.1087	6.15768	1.2034	0.454378	11.4236	53.3762	8.07445	66.4027	0.123834	69.6433	3.87519	138.673	2.39965	0.962076	12.4004	36.8283	15.1994	7.37526	17.7795	6.90635	0.739673	2.90634	89.3539	85.2851	7.2104	0.868849	31.4911	22.4323	44.1089	8.57056	2.31977	1.36573	1.33525	164.262	18.1832	5.67507	7.79502	2.0308	26.595	5.56509	12.7031	38.159
UNC	UCB	TCGA	TCGA-FD-A3SL-01-21R-A22U	4459.83	3.51332	5.98955	26.1029	35.1356	21.1617	0.809049	2.08695	1.71041	141.974	24.7048	29.1879	12.9379	42.2935	7.15899	51.5882	60.5124	5.42639	18.229	4.91822	67.4399	13.4767	207.623	59.0245	8.23188	7.56691	82.2115	15.0356	28.5235	14.4207	21.3279	18.5582	225.081	73.355	1.7389	3.30245	16.6064	6674.49	41.4076	124.057	29.4324	29.6142	12.2613	41.9708	477.653	994.484
UNC	UCB	TCGA	TCGA-FD-A3SM-01-11R-A22U	2745.36	15.2048	5.7098	0	18.0908	12.7747	0.577286	4.16816	12.9055	14.9617	13.6765	132.417	10.7041	12.9137	1.7389	76.4726	72.0967	1.78597	18.6931	0	41.8294	279.655	126.641	17.3993	7.28953	12.5903	35.5487	11.1185	12.4965	11.9461	31.3637	36.0569	3.26877	1.03838	8.22727	4.7633	5.37779	1.37556	3.91453	8.30609	6.35619	0	8.47525	38.0625	43.6471	345.304
UNC	UCB	TCGA	TCGA-FD-A3SQ-01-21R-A22U	570.01	3.00311	8.93067	0.0633473	6.87854	26.7941	2.34006	4.05455	11.66	194.793	29.2595	9.84478	9.7734	40.1236	1.12451	63.501	4.34162	4.20015	9.56897	235.17	46.5134	57.6183	164.262	43.5572	8.923	5.10821	21.9571	16.7702	14.9223	10.6069	20.9784	22.1611	15.8802	6.67246	4.94762	0.560448	1.28188	898.279	39.4098	34.8558	12.0587	1.02355	8.8512	27.093	45.9282	52.0633
UNC	UCB	TCGA	TCGA-FD-A3SN-01-12R-A22U	132.417	2.686	10.4115	0.0111067	3.3611	19.741	4.22565	1.13304	62.4136	0.402089	34.5367	1.2012	5.10958	25.5367	2.98325	44.7468	13.7343	3.08491	4.21049	21.2705	16.1723	96.8968	500.062	20.8873	3.92734	24.1014	21.9305	5.07681	12.8078	5.64031	20.0161	21.7577	2.34492	1.1045	10.7301	7.42767	0.431211	5.23184	19.5658	14.1109	1.98056	0.0913616	15.9846	76.6872	0.245166	42.5367
UNC	UCB	TCGA	TCGA-G2-A3VY-01-11R-A22U	370.334	0.0480747	0.409692	97.2218	27.7852	0.746414	0.118143	0.403724	45.3996	74.4653	3.01092	52.8153	0.210291	47.337	9.17408	281.575	35.717	0.473321	29.9882	2.15448	27.7301	7.6794	6.67246	1.85876	0.150651	27.8097	70.6341	21.1032	1.42812	0.122674	29.6586	28.0532	82.964	59.9804	27.2452	1.72032	13.4936	2150.46	32.4009	339.51	93.6017	7.32359	26.8667	2.85333	700.77	6674.49
UNC	UCB	TCGA	TCGA-FD-A3SO-01-11R-A22U	43.7724	10.8648	6.452	0.0773664	1.18185	102.72	2.57783	4.63487	0.383374	0.740447	26.9286	1.94897	8.2412	5.2394	3.66114	4.37145	11.7382	4.18623	6.18838	0	133.352	185.685	1318.07	34.1012	4.30227	5.74754	17.9444	3.74727	12.4044	10.8226	1.78072	0.630534	0.385068	0.112253	1.98126	11.8381	0.00904767	0.724265	1.90731	5.79022	0.0682319	0	5.07389	172.752	0.197923	14.7936
UNC	UCB	TCGA	TCGA-FD-A3SP-01-31R-A22U	10.1929	2.97933	55.3129	0.0395258	2.31561	155.3	5.76919	23.768	1.13985	0.213363	51.9288	2.68974	29.4746	9.94884	0.360236	11.558	1.14621	8.32705	3.12965	0.0702391	171.614	56.8331	744.916	68.4023	19.7038	6.10917	5.79022	1.36385	47.0143	30.1099	4.87841	1.2293	0.206654	0.306398	1.42759	1.66546	0.0830274	0.735473	4.61784	8.93067	8.64052	0	4.66731	102.352	0.0582521	5.73489
UNC	UCB	TCGA	TCGA-GC-A3BM-01-11R-A22U	320.83	0.233766	1.68886	4.71822	10.2492	7.53113	5.86218	0.324011	6.86507	108.575	2.56699	34.8351	0.255322	35.7977	5.68878	66.3282	4.18861	0.870496	27.6624	3.17453	51.0596	47.5884	97.8714	5.27738	1.25139	5.42639	35.4408	17.2866	2.81208	0.210945	18.1976	40.6542	23.0795	4.97554	4.79625	8.16201	0.373092	1.75682	5.71728	18.9137	3.31664	5.54532	14.8126	6.02981	19.1936	6.70155
UNC	UCB	TCGA	TCGA-DK-A3WW-01-22R-A23N	517.91	1.51965	26.7439	0.0935589	0.9641	84.5065	4.56565	7.64384	3.19948	0.056166	20.2172	0.793754	10.3178	14.4251	0.998159	12.6716	2.71635	4.788	3.99888	0.176365	113.304	439.546	1808.16	17.5592	2.63902	0.0260511	0.679963	3.03429	12.8631	3.18533	1.43438	0.188242	0.142134	0.0162203	0.153458	1.72822	0.0596178	1.64392	1.41214	10.4758	0.105107	0.0273577	6.34751	132.417	0.161393	0.539924
UNC	UCB	TCGA	TCGA-BT-A42C-01-11R-A23N	1149.22	0.078556	0.643146	0.982185	4.55909	2.23789	0.366125	0.281169	20.4741	44.4963	3.33922	25.4347	0.330578	71.912	4.90151	90.9346	9.227	0.876134	24.4592	166.477	22.3247	16.9729	40.1477	2.56508	0.855213	10.1046	44.2718	12.516	4.3819	1.83615	20.1792	38.4538	16.5538	6.01939	3.72321	6.65567	2.31807	277.797	4.10068	55.882	8.67685	9.83633	9.82833	9.44107	39.8671	77.8056
UNC	UCB	TCGA	TCGA-FJ-A3Z7-01-12R-A23N	100.072	0.0305755	1.68405	79.3145	9.27978	6.31846	0.451735	2.30027	4.44974	1.17848	21.5634	3.98591	2.75522	14.4585	13.0214	193.158	32.1234	1.33867	13.2231	0.486805	67.5914	118.477	1644.06	7.68524	1.34555	35.1733	207.623	61.5008	16.0107	2.96693	10.496	27.8097	12.5974	42.348	20.1329	0.449222	5.98599	2745.36	89.5011	52.639	225.081	32.3489	23.707	42.5091	9.96074	711.411
UNC	UCB	TCGA	TCGA-FJ-A3ZE-01-11R-A23N	817.971	3.95241	0.166375	0.693406	3.88535	1.25816	0.174175	0.914614	24.9135	6.85838	11.4236	45.892	0.195685	37.9695	7.2104	185.685	31.018	0.594366	140.145	0.201617	3.26675	60.1024	57.5102	2.602	0.396267	7.47099	63.9444	9.83363	3.23169	0.194844	57.5628	55.8267	19.6319	5.90958	5.37499	4.52022	4.21424	2.27543	0.790592	7.27352	5.07535	2.86019	15.0111	6.84499	178.381	127.829
UNC	UCB	TCGA	TCGA-FJ-A3ZF-01-11R-A23N	2513.47	0.0194656	0.118991	29.9882	58.0553	1.21248	0.0844959	0.234971	14.8373	42.4559	2.23032	13.7035	0.171737	48.1851	3.86903	255.259	121.936	0.528319	23.4795	236.297	8.56572	13.5104	15.9736	1.3548	0.600833	45.2056	79.3145	58.3899	1.67239	0.138563	42.5091	38.6489	109.624	68.182	11.3025	5.2216	31.6105	1452.39	139.438	139.052	97.3867	56.6292	54.2498	21.0877	350.917	2150.46
UNC	UCB	TCGA	TCGA-GC-A3YS-01-11R-A23N	9.59595	2.83073	14.0743	0	1.04359	66.3282	1.71826	3.6667	5.95325	0.992111	33.0975	1.86597	16.9605	5.41998	1.39908	12.656	3.7057	5.60277	2.10962	0.580562	29.3591	700.77	2322.08	46.2431	9.47659	3.25054	3.05428	5.93549	14.735	15.7402	4.96439	1.92176	0.111529	0.0173098	2.10641	2.45012	0.016576	1.49664	2.82459	3.71539	0.170282	0.0226674	3.07822	53.4699	0.302841	0.844171
UNC	UCB	TCGA	TCGA-GU-A42R-01-11R-A23N	700.77	4.79905	0.761618	0.753882	13.3734	2.86309	1.69028	1.63388	2.26365	37.6132	3.92152	31.1223	0.458511	43.075	27.295	46.7373	4.30473	0.587139	9.75609	7.27552	15.5168	4.19103	25.4347	10.2703	1.68886	6.9254	44.9067	14.1554	3.73464	0.351326	27.6482	24.6715	6.65742	13.1904	6.39207	4.53869	2.12592	11.5962	7.73623	40.2028	11.1877	2.72579	19.6676	7.79303	84.3892	93.7573
UNC	UCB	TCGA	TCGA-GV-A40E-01-12R-A23N	12.8356	4.18268	11.069	0.214343	0.863005	22.3427	2.92898	8.98891	10.3727	0.512137	28.2788	3.71774	3.42634	2.86114	1.25873	34.9909	27.4544	4.08546	1.67837	0.0812987	47.5884	283.641	2150.46	14.8638	3.45448	16.1723	10.8129	0.752989	12.6086	3.7623	4.48146	3.52764	0.157636	0.0794492	0.33293	1.06748	0.11663	35.4618	3.97672	16.9664	0.794091	0	5.01489	13.2775	0.111364	21.2538
UNC	UCB	TCGA	TCGA-GV-A40G-01-11R-A23N	1241.71	0.0235524	0.868252	0.23727	43.8349	2.9949	0.139722	0.636964	3.86765	328.397	4.09497	16.1121	0.380113	53.2332	4.10405	26.6208	75.4301	0.638855	16.5115	20.787	19.0849	20.7949	78.3063	2.35386	1.86983	32.213	39.4339	14.1819	7.14129	0.66512	29.913	46.1369	11.5339	3.91677	45.2056	16.0107	4.70069	4459.83	114.867	71.487	46.4132	6.42554	11.0299	4.29454	138.262	357.147
UNC	UCB	TCGA	TCGA-BL-A13I-01-11R-A277	3.106	1.62403	27.1945	0.000248387	4.19243	430.763	4.60738	38.0131	0.330991	0.000248387	62.4136	2.9688	0.250884	1.59393	3.04253	1.03521	0.000248387	9.02802	3.33637	0.866522	175.881	5.22095	60.8261	76.8917	15.9953	1.1672	10.5247	2.43975	39.9687	5.65175	3.30623	0.285973	0.000248387	0.000248387	2.37708	0.474455	0.000248387	0.000248387	87.7036	5.7708	0.160719	0.000248387	7.91567	92.8344	0.000248387	0.000248387
UNC	UCB	TCGA	TCGA-DK-A3IQ-01-31R-A32Y	101.253	12.0769	8.60952	0.0108486	8.77014	39.9172	2.06781	12.7112	4.81606	27.4137	73.355	13.7481	47.6943	2.67447	2.24255	28.3085	4.0045	7.2104	4.83717	0.0491011	89.5011	22.9454	99.5386	94.3475	15.537	5.18689	11.8381	4.61784	107.981	41.6918	10.8808	2.09976	1.7639	0.400169	2.95259	0.413554	0.249096	4.20015	17.4524	4.49735	4.71456	0.0479581	7.9115	93.284	49.0814	73.4415
[truncated: 1 more columns]

## Sheet: Fig. 3b
UC Location	Source	Sample ID	NMF Component 1	NMF Component 2	NMF Component 3			Subtype Marker	Gene Symbol	NMF Component	Rank
UTUC	BCM-MDA	BCM-MDA 01	10518.8	2543.4	677.201			CIS.Down	CRTAC1	1	C1: Luminal/CIS-down/SHH markers
UTUC	BCM-MDA	BCM-MDA 05	14420.3	1323.18	1.98605e-07			CIS.Down	CTSE	1
UTUC	BCM-MDA	BCM-MDA 09	11967.7	962.794	2114.94			Luminal	FGFR3	1
UTUC	BCM-MDA	BCM-MDA 10	14909.9	0.620174	1378.86			Luminal	KRT20	1
UTUC	BCM-MDA	BCM-MDA 12	13594	2305.75	6.2424e-09			Luminal	SNX31	1
UTUC	BCM-MDA	BCM-MDA 14	13637.1	2.77268e-10	2360.86			Luminal	UPK1A	1
UTUC	BCM-MDA	BCM-MDA 16	15938.7	12.9116	164.922			Luminal	UPK2	1
UTUC	BCM-MDA	BCM-MDA 17	13961.7	556.884	14.8748			Sonic.Hedgehog	SHH	1
UTUC	BCM-MDA	BCM-MDA 18	15365.3	432.355	2.63277e-07			Basal	KRT14	2	C2: Basal/squamous markers
UTUC	BCM-MDA	BCM-MDA 20	15461.6	731.494	2.89731e-10			Basal	KRT5	2
UTUC	BCM-MDA	BCM-MDA 21	8247.92	996.175	5143.45			Basal	KRT6A	2
UTUC	BCM-MDA	BCM-MDA 22	7975.07	591.801	6416.95			Immune	CXCL11	2
UTUC	BCM-MDA	BCM-MDA 24	6915.06	2368.35	7215.26			Immune	SAA1	2
UTUC	BCM-MDA	BCM-MDA 26	9427.95	2.81669e-10	6126.16			Squamous	DSC3	2
UTUC	BCM-MDA	BCM-MDA 28	8235.3	2.00229e-08	6374.84			Squamous	GSDMC	2
UTUC	WCM	WCM UTUC 70	13786.4	2286.61	145.779			Squamous	PI3	2
UTUC	WCM	WCM UTUC 73	14115.3	2113.61	2.08804e-08			Squamous	TGM1	2
UTUC	WCM	WCM UTUC 74	9118.7	7342.96	421.263			ECM	C7	3	C3: ECM/EMT markers
UTUC	WCM	WCM UTUC 75	8298.54	7391.57	1320.25			ECM	COMP	3
UTUC	WCM	WCM UTUC 77	12603	3231.95	2.91273e-10			ECM	DES	3
UTUC	WCM	WCM UTUC 78	14525.2	1812.79	0.0126721			ECM	PGM5	3
UTUC	WCM	WCM UTUC 80	10514.6	5117.86	1.76314e-07			ECM	SFRP4	3
UTUC	WCM	WCM UTUC 82	11154.3	3441.16	2259.89			EMT	CLDN3	3
UTUC	WCM	WCM UTUC 83	12410.7	2477.44	1540.32			EMT	TWIST1	3
UTUC	WCM	WCM UTUC 85	11847.9	417.249	4686.42
UTUC	WCM	WCM UTUC 86	12785.5	1109.66	2876.17
UTUC	WCM	WCM UTUC 87	7491.94	199.116	9310.38
UTUC	WCM	WCM UTUC 89	14298.9	1224.86	861.504
UTUC	WCM	WCM UTUC 90	12854.2	3059.81	2.90192e-10
UTUC	WCM	WCM UTUC 91	8184.35	6838.9	1244.46
UTUC	WCM	WCM UTUC 92	1226.09	5900.08	8312.93
UTUC	WCM	WCM UTUC 21	13448.4	2111.51	1042.26
UCB	TCGA	TCGA-C4-A0F7-01-11R-A084-07	2969.04	9417.62	3114.94
UCB	TCGA	TCGA-C4-A0F1-01-11R-A034-07	5.58074	13843.4	1855.16
UCB	TCGA	TCGA-BT-A20J-01-11R-A14Y-07	2745.85	4690.34	8511.09
UCB	TCGA	TCGA-BT-A20N-01-11R-A14Y-07	5764.61	7090.25	3167.32
UCB	TCGA	TCGA-BT-A20O-01-21R-A14Y-07	2.97499e-10	3980.05	11648.9
UCB	TCGA	TCGA-BT-A20P-01-11R-A14Y-07	10397.2	3958.68	2216.11
UCB	TCGA	TCGA-BT-A20Q-01-11R-A14Y-07	5944.54	3749.89	7256.2
UCB	TCGA	TCGA-BT-A20T-01-11R-A14Y-07	6545.03	5375.96	5237.45
UCB	TCGA	TCGA-BT-A20U-01-11R-A14Y-07	3318.2	9742.6	3328.46
UCB	TCGA	TCGA-BT-A20W-01-21R-A14Y-07	9071.23	479.138	7271.84
UCB	TCGA	TCGA-BL-A0C8-01-11R-A10U-07	8519.52	0.0985168	7740.74
UCB	TCGA	TCGA-BL-A13J-01-11R-A10U-07	5597.7	6259.89	4976.45
UCB	TCGA	TCGA-BT-A0YX-01-11R-A10U-07	2477.56	11557.2	2285.04
UCB	TCGA	TCGA-BT-A0S7-01-11R-A10U-07	2386.45	7842.11	5156.69
UCB	TCGA	TCGA-C4-A0F0-01-12R-A10U-07	3.00721e-10	10158.1	4961.63
UCB	TCGA	TCGA-C4-A0F6-01-11R-A10U-07	7106.11	3713.19	5731.6
UCB	TCGA	TCGA-CU-A0YN-01-21R-A10U-07	624.63	12768.1	2853.76
UCB	TCGA	TCGA-CU-A0YR-01-12R-A10U-07	5286.79	2335.92	9013.31
UCB	TCGA	TCGA-CU-A0YO-01-11R-A10U-07	6414.29	3726.25	6909.05
UCB	TCGA	TCGA-BL-A13I-01-11R-A13Y-07	473.733	4291.22	10542.3
UCB	TCGA	TCGA-CF-A1HR-01-11R-A13Y-07	8979.75	2328.77	5622.11
UCB	TCGA	TCGA-DK-A1A3-01-11R-A13Y-07	5384.94	25.1709	11073.2
UCB	TCGA	TCGA-CF-A1HS-01-11R-A13Y-07	923.101	12623.8	2604.44
UCB	TCGA	TCGA-DK-A1A5-01-11R-A13Y-07	4063.47	5536.44	7108.77
UCB	TCGA	TCGA-DK-A1A6-01-11R-A13Y-07	6832.24	2718.78	6516.26
UCB	TCGA	TCGA-DK-A1A7-01-11R-A13Y-07	9692.24	1378.41	5412.61
UCB	TCGA	TCGA-DK-A1AA-01-11R-A13Y-07	8917.27	5355.84	2314.59
UCB	TCGA	TCGA-DK-A1AB-01-11R-A13Y-07	746.062	9967.99	6129.8
UCB	TCGA	TCGA-DK-A1AC-01-11R-A13Y-07	5108.12	503.084	9888.37
UCB	TCGA	TCGA-DK-A1AD-01-11R-A13Y-07	8228.63	1478.26	6739.72
UCB	TCGA	TCGA-DK-A1AE-01-11R-A13Y-07	3846.4	8768.55	2574.32
UCB	TCGA	TCGA-DK-A1AG-01-11R-A13Y-07	10382.3	5464.52	866.082
UCB	TCGA	TCGA-DK-A1AF-01-11R-A13Y-07	3088.64	4016.86	10286.5
UCB	TCGA	TCGA-BT-A2LB-01-11R-A18C-07	6397.87	3538.54	7345.55
UCB	TCGA	TCGA-DK-A2HX-01-12R-A18C-07	4539.07	1241.87	11125.3
UCB	TCGA	TCGA-DK-A2I6-01-12R-A18C-07	3730.48	8374.06	3871.03
UCB	TCGA	TCGA-G2-A2EF-01-12R-A18C-07	367.034	9814.59	5373.18
UCB	TCGA	TCGA-E5-A2PC-01-11R-A206-07	6272.14	8456.83	1545.15
UCB	TCGA	TCGA-FT-A3EE-01-11R-A206-07	6050.1	5961.92	4361.59
UCB	TCGA	TCGA-G2-A2EK-01-22R-A18C-07	10035.5	1082.99	5691.35
UCB	TCGA	TCGA-FD-A3B3-01-12R-A206-07	2.72813e-10	10909.8	5772.4
UCB	TCGA	TCGA-HQ-A2OE-01-11R-A206-07	8277.14	3292.45	4074.55
UCB	TCGA	TCGA-BT-A20R-01-12R-A16R-07	4049.07	1126.82	11699.9
UCB	TCGA	TCGA-CF-A27C-01-11R-A16R-07	12284.9	3119.27	728.292
UCB	TCGA	TCGA-DK-A2I1-01-11R-A180-07	7145.55	0.00479566	9960.2
UCB	TCGA	TCGA-DK-A2I2-01-11R-A180-07	5.60899	11025	5156.8
UCB	TCGA	TCGA-G2-A2EC-01-11R-A180-07	7745.91	651.935	8594.14
UCB	TCGA	TCGA-G2-A2EJ-01-11R-A180-07	698.055	15133.3	0.621119
UCB	TCGA	TCGA-G2-A2ES-01-11R-A180-07	1247.73	12864	2229.46
UCB	TCGA	TCGA-G2-A2EO-01-11R-A180-07	5760.4	3310.93	7756.89
UCB	TCGA	TCGA-GD-A2C5-01-12R-A180-07	9003.54	568.923	7211.39
UCB	TCGA	TCGA-H4-A2HQ-01-11R-A180-07	8430.5	5644.37	2284.06
UCB	TCGA	TCGA-H4-A2HO-01-11R-A180-07	9381.65	2.63048e-10	7238.89
UCB	TCGA	TCGA-BL-A3JM-01-12R-A21D-07	3305.29	4342.9	7139.86
UCB	TCGA	TCGA-CU-A3KJ-01-11R-A21D-07	921.476	13286.8	1516.49
UCB	TCGA	TCGA-CF-A3MF-01-12R-A21D-07	14446.3	493.251	1455.52
UCB	TCGA	TCGA-DK-A2I4-01-11R-A21D-07	1466.36	4508.27	11040.2
UCB	TCGA	TCGA-DK-A3IK-01-32R-A21D-07	10469.6	12.4123	6530.89
UCB	TCGA	TCGA-DK-A3IV-01-22R-A21D-07	8254.32	2145.28	5989.74
UCB	TCGA	TCGA-DK-A3IS-01-21R-A21D-07	9261.56	5331.48	1766.95
UCB	TCGA	TCGA-FD-A3N5-01-11R-A21D-07	772.655	14273.8	1266.72
UCB	TCGA	TCGA-GV-A3JZ-01-11R-A21D-07	6703.32	669.644	8744.08
UCB	TCGA	TCGA-FD-A3NA-01-11R-A21D-07	6228.18	5140.13	5835.07
UCB	TCGA	TCGA-BT-A2LD-01-12R-A20F-07	3817.68	5081.44	7385.62
UCB	TCGA	TCGA-CF-A3MG-01-11R-A20F-07	11241.3	3472.32	1728.35
UCB	TCGA	TCGA-CF-A3MH-01-11R-A20F-07	10982.7	4753.93	1076.47
UCB	TCGA	TCGA-CF-A3MI-01-11R-A20F-07	11193.6	2230.1	3390.26
UCB	TCGA	TCGA-DK-A3IM-01-11R-A20F-07	1413.43	14005.4	0.000874688
UCB	TCGA	TCGA-DK-A3IL-01-11R-A20F-07	9642.2	1170.2	5938.6
UCB	TCGA	TCGA-DK-A3IN-01-11R-A20F-07	2801.18	6145.04	7832.42
UCB	TCGA	TCGA-DK-A3IU-01-11R-A20F-07	831.399	5020.31	10920.8
UCB	TCGA	TCGA-DK-A3IT-01-31R-A20F-07	6303.15	2745.21	7893.36
UCB	TCGA	TCGA-FD-A3B5-01-11R-A20F-07	2053.04	13851.7	530.337
UCB	TCGA	TCGA-FD-A3B6-01-21R-A20F-07	1016.05	8818.9	6130
UCB	TCGA	TCGA-FD-A3B7-01-31R-A20F-07	2.75724e-10	8366.48	8273.03
UCB	TCGA	TCGA-FD-A3B8-01-31R-A20F-07	2.74888e-10	5724.05	11112.7
UCB	TCGA	TCGA-G2-A3IB-01-11R-A20F-07	2225.53	14092.9	2.64113e-10
UCB	TCGA	TCGA-G2-A3IE-01-11R-A20F-07	12063.3	165.376	4252.24
UCB	TCGA	TCGA-GV-A3JW-01-11R-A20F-07	11482.1	1287.81	3396.92
UCB	TCGA	TCGA-GC-A3I6-01-11R-A20F-07	2974.43	11054.8	2900.78
UCB	TCGA	TCGA-GV-A3JX-01-11R-A20F-07	6425.64	3972.66	6252.34
UCB	TCGA	TCGA-BT-A3PJ-01-21R-A220-07	224.708	11892.9	3897.75
UCB	TCGA	TCGA-BT-A3PH-01-11R-A220-07	8549.46	3215.75	4706.55
UCB	TCGA	TCGA-BT-A3PK-01-21R-A220-07	1011.92	10254.2	5429.58
UCB	TCGA	TCGA-CU-A3QU-01-11R-A22U-07	9911.23	10.1747	5987.26
UCB	TCGA	TCGA-FD-A3SJ-01-12R-A22U-07	7494.07	42.3024	8821.68
UCB	TCGA	TCGA-FD-A3SS-01-12R-A22U-07	5265.93	6104.49	5094.53
UCB	TCGA	TCGA-GC-A3RB-01-12R-A220-07	6720.64	5669.23	3854.72
UCB	TCGA	TCGA-GD-A3OP-01-21R-A220-07	8986.57	0.00113803	8102.64
UCB	TCGA	TCGA-GD-A3OS-01-12R-A220-07	1977.65	6283.23	7504.77
UCB	TCGA	TCGA-GD-A3OQ-01-32R-A220-07	5383.58	9226.3	2323.05
UCB	TCGA	TCGA-GV-A3JV-01-11R-A220-07	8783.05	664.198	7474.73
UCB	TCGA	TCGA-GV-A3QG-01-11R-A220-07	2887.82	994.87	13004.3
UCB	TCGA	TCGA-GV-A3QH-01-11R-A220-07	10479.9	895.947	4729.54
UCB	TCGA	TCGA-GV-A3QI-01-11R-A220-07	7546.58	3595.16	4224.33
UCB	TCGA	TCGA-GC-A3OO-01-11R-A22U-07	5788.35	3444.12	7852.86
UCB	TCGA	TCGA-GC-A3RD-01-12R-A22U-07	8391.81	4681.35	3547.25
UCB	TCGA	TCGA-GC-A3RC-01-11R-A22U-07	0.00187122	13281.1	2790.57
UCB	TCGA	TCGA-GC-A3WC-01-31R-A22U-07	2057.43	8815.04	5253.76
UCB	TCGA	TCGA-FD-A3SR-01-11R-A22U-07	5208.75	111.231	11116.6
UCB	TCGA	TCGA-GV-A3QF-01-31R-A22U-07	11400.9	1332.87	3740.06
UCB	TCGA	TCGA-K4-A3WS-01-11R-A22U-07	5414.1	1313.33	10635.1
UCB	TCGA	TCGA-K4-A3WV-01-11R-A22U-07	5491.71	7300.22	3015.01
UCB	TCGA	TCGA-CU-A3YL-01-11R-A22U-07	12076.4	1135.18	3648.86
UCB	TCGA	TCGA-DK-A3WY-01-11R-A22U-07	1335.82	2575.71	11756.1
UCB	TCGA	TCGA-DK-A3WX-01-22R-A22U-07	0.427945	12527.6	3655.3
UCB	TCGA	TCGA-E7-A3X6-01-12R-A22U-07	5456.14	8583.13	2721.06
UCB	TCGA	TCGA-DK-A3X2-01-11R-A22U-07	5987.92	8736.48	632.512
UCB	TCGA	TCGA-E7-A3Y1-01-11R-A22U-07	12060.1	2989.32	1135.22
UCB	TCGA	TCGA-FD-A3SL-01-21R-A22U-07	4824.99	2.53451e-10	12186.6
UCB	TCGA	TCGA-FD-A3SM-01-11R-A22U-07	5681.32	4060.35	7060.19
UCB	TCGA	TCGA-FD-A3SQ-01-21R-A22U-07	5866.45	2172.95	9341.26
UCB	TCGA	TCGA-FD-A3SN-01-12R-A22U-07	4549.66	6715.72	5568.43
UCB	TCGA	TCGA-G2-A3VY-01-11R-A22U-07	10754	251.705	4771.93
UCB	TCGA	TCGA-FD-A3SO-01-11R-A22U-07	362.651	10661.2	5214.7
UCB	TCGA	TCGA-FD-A3SP-01-31R-A22U-07	0.0554756	5294.57	11353
UCB	TCGA	TCGA-GC-A3BM-01-11R-A22U-07	7854.4	6503.44	1848.25
UCB	TCGA	TCGA-DK-A3WW-01-22R-A23N-07	489.407	12886.1	2757.6
UCB	TCGA	TCGA-BT-A42C-01-11R-A23N-07	9349.74	4404.97	2722.53
UCB	TCGA	TCGA-FJ-A3Z7-01-12R-A23N-07	7744.41	1.70588e-05	8637.74
UCB	TCGA	TCGA-FJ-A3ZE-01-11R-A23N-07	9978.47	5156.16	729.38
UCB	TCGA	TCGA-FJ-A3ZF-01-11R-A23N-07	10995.4	2.81991e-10	4617.54
UCB	TCGA	TCGA-GC-A3YS-01-11R-A23N-07	1553.42	9513.42	5515.48
UCB	TCGA	TCGA-GU-A42R-01-11R-A23N-07	9213.16	6022.54	1008.76
UCB	TCGA	TCGA-GV-A40E-01-12R-A23N-07	2898.61	9245.48	4444.46
UCB	TCGA	TCGA-GV-A40G-01-11R-A23N-07	10628.8	1331.39	4280.67
UCB	TCGA	TCGA-BL-A13I-01-11R-A277-07	385.742	4306.4	10258.3
UCB	TCGA	TCGA-DK-A3IQ-01-31R-A32Y-07	3357.47	2678.91	10840.5

[truncated: 10 more sheets: Fig. 4a, Fig. 4b, Fig. 4c, Fig. 4d, Fig. 4e, Fig. 4f, Suppl. Fig. 1, Suppl. Fig. 2, Suppl. Fig. 3, Suppl. Fig. 4]
